# Supplementary material for: Transcriptome analysis reveals the molecular mechanisms underlying the enhancement of salt-tolerance in Melia azedarach under salinity stress
Source: Sci Rep. 2024 May 14;14:10981. doi: 10.1038/s41598-024-61907-5 (PMC11094156; doi:10.1038/s41598-024-61907-5)
Supplement: Supplementary file 4 — Supplementary Table S2. [file 41598_2024_61907_MOESM4_ESM.xlsx]

## Sheet: Sheet1
#ID	HR1_count	HR1_FPKM	HR2_count	HR2_FPKM	HR3_count	HR3_FPKM	LR1_count	LR1_FPKM	LR2_count	LR2_FPKM	LR3_count	LR3_FPKM	MR1_count	MR1_FPKM	MR2_count	MR2_FPKM	MR3_count	MR3_FPKM	HR1_HR2_HR3_count	HR1_HR2_HR3_FPKM	LR1_LR2_LR3_count	LR1_LR2_LR3_FPKM	MR1_MR2_MR3_count	MR1_MR2_MR3_FPKM	LR1_LR2_LR3_vs_HR1_HR2_HR3_DESeq2_FDR	LR1_LR2_LR3_vs_HR1_HR2_HR3_DESeq2_log2FC	LR1_LR2_LR3_vs_HR1_HR2_HR3_DESeq2_(FDR_0.05_FC_2)_regulated	LR1_LR2_LR3_vs_MR1_MR2_MR3_DESeq2_FDR	LR1_LR2_LR3_vs_MR1_MR2_MR3_DESeq2_log2FC	LR1_LR2_LR3_vs_MR1_MR2_MR3_DESeq2_(FDR_0.05_FC_2)_regulated
c40064.graph_c1	3393	51.91	3366	51.42	3238	52.19	2777	48.05	3046	51.19	3089	53.37	5652	75.51	6176	81.53	4987	68.65	3332.33	51.84	2970.67	50.87	5605	75.23	7.59485e-111	0.962883	normal	2.27221e-65	1.16281	up
c41583.graph_c0	39	1.18	46	1.19	53	1.54	223	7.02	199	6.37	213	5.95	156	4.21	148	4.47	128	3.44	46	1.3	211.67	6.45	144	4.04	1.2859e-12	-1.3949	down	0.0539866	-0.306228	normal
c40441.graph_c0	54	1.11	45	0.9	42	0.87	22	0.45	32	0.66	36	0.68	13	0.26	8	0.15	10	0.19	47	0.96	30	0.6	10.33	0.2	1.79834e-06	1.42383	up	0.0062584	-1.21899	down
c34535.graph_c0	50	2.43	43	1.72	28	1.26	200	8.78	192	7.77	205	8.77	45	1.97	50	2.12	42	1.81	40.33	1.8	199	8.44	45.67	1.97	8.57261e-13	-1.49489	down	6.03847e-21	-1.85602	down
c40584.graph_c0	1043	30.51	1064	30.46	1084	32.83	836	24.93	904	27.54	877	24.64	723	19.6	831	23.91	741	21.66	1063.67	31.27	872.33	25.7	765	21.72	3.88493e-61	1.08235	up	0.541607	0.0616685	normal
c40150.graph_c0	519	14.77	625	16.93	493	13.53	5824	156.64	6298	165.67	5982	149.37	2184	52.92	2355	58.05	1547	39.53	545.67	15.08	6034.67	157.23	2028.67	50.17	2.24166e-144	-2.66683	down	2.41063e-45	-1.33018	down
c19549.graph_c0	573	37.45	669	43.77	583	38.96	994	65.09	1055	67.74	1073	65.39	174	10.85	182	11.46	191	12.46	608.33	40.06	1040.67	66.07	182.33	11.59	0.786742	0.0222479	normal	1.5565e-93	-2.25257	down
c26940.graph_c0	56	6.86	85	10.63	74	9.2	71	8.6	85	10.2	63	7.15	25	2.9	24	2.83	26	3.2	71.67	8.9	73	8.65	25	2.98	0.0011795	0.759688	normal	1.79913e-05	-1.26865	down
c41980.graph_c0	99	4.79	72	3.48	69	3.42	380	18.52	403	19.2	445	20.12	21	0.97	11	0.51	18	0.87	80	3.9	409.33	19.28	16.67	0.78	3.47573e-25	-1.55032	down	6.22954e-74	-4.30267	down
c36173.graph_c0	1552	24.34	1616	25.79	1544	24.91	857	13.05	849	12.55	868	12.31	876	12.41	926	13.31	722	10.8	1570.67	25.01	858	12.64	841.33	12.17	1.14722e-180	1.66798	up	0.0174969	0.21735	normal
c30136.graph_c0	133	12.34	108	10.08	95	8.95	160	14.66	174	15.43	184	15.72	399	34.18	379	33.09	433	39.41	112	10.46	172.67	15.27	403.67	35.56	0.323037	0.171897	normal	4.4463e-27	1.47615	up
c23817.graph_c0	61	1.85	44	1.33	49	1.53	163	4.99	178	5.43	200	5.69	138	4.01	114	3.33	162	4.91	51.33	1.57	180.33	5.37	138	4.08	4.18566e-07	-1.00587	down	0.527623	-0.122521	normal
c37495.graph_c0	30	0.78	36	0.84	32	0.87	146	3.53	122	2.98	126	3.02	98	2.49	142	3.26	89	2.28	32.67	0.83	131.33	3.18	109.67	2.68	5.2992e-07	-1.19977	down	0.939	-0.0174576	normal
c37621.graph_c0	365	17.29	351	16.69	343	16.56	233	13.76	248	14.65	274	14.61	22	1.3	30	1.53	22	1.61	353	16.85	251.67	14.34	24.67	1.48	2.34577e-33	1.2837	up	6.67292e-43	-3.06133	down
c35281.graph_c0	149	5.33	153	5.47	119	4.37	39	1.42	40	1.41	35	1.17	2	0.07	4	0.14	7	0.25	140.33	5.06	38	1.33	4.33	0.15	7.87185e-37	2.65678	up	1.01464e-07	-2.68126	down
c38174.graph_c0	352	6.7	355	6.73	330	6.46	7	0.13	10	0.21	5	0.09	2	0.04	2	0.04	6	0.13	345.67	6.63	7.33	0.14	3.33	0.07	1.12461e-89	6.2313	up	--	--	--
c41877.graph_c0	43	2.39	35	1.95	44	2.5	559	31.19	534	29.18	599	31.07	71	3.77	67	3.59	51	2.83	40.67	2.28	564	30.48	63	3.4	8.93361e-73	-2.9799	down	4.23738e-82	-2.89738	down
c35670.graph_c0	586	37.08	645	41.71	559	36.55	333	22.64	321	21.15	367	23.52	240	15.26	256	17.19	206	14.64	596.67	38.45	340.33	22.44	234	15.7	6.2392e-72	1.6049	up	0.0242733	-0.290271	normal
c36622.graph_c0	28675	612.44	30289	634.79	28552	621.57	4809	119.45	4922	119.49	4992	115.15	5254	124.63	5114	121.94	4932	121.99	29172	622.93	4907.67	118.03	5100	122.85	0	3.36741	up	3.88435e-06	0.307037	normal
c31623.graph_c0	19	0.64	12	0.41	9	0.31	54	1.84	51	1.7	45	1.42	55	1.78	59	1.92	52	1.76	13.33	0.45	50	1.65	55.33	1.82	0.00439232	-1.08464	down	0.154443	0.387302	normal
c37455.graph_c0	1245	55.43	1224	52.53	1161	52.27	1287	57.52	1354	57.83	1368	55.89	4021	161.93	4101	170.56	4270	174.97	1210	53.41	1336.33	57.08	4130.67	169.15	8.50811e-30	0.653217	normal	6.74871e-116	1.88089	up
c39255.graph_c2	11805	470.34	11825	469.86	11978	489.94	107	4.29	99	3.7	117	4.28	382	14.88	368	14.14	436	17.72	11869.3	476.71	107.67	4.09	395.33	15.58	0	7.57132	up	1.34884e-43	2.12346	up
c41615.graph_c2	479	30.02	440	28.39	478	30.09	314	24.63	261	19.29	269	18.33	170	11	155	9.75	193	12.81	465.67	29.5	281.33	20.75	172.67	11.19	9.49743e-47	1.51957	up	0.00582792	-0.446219	normal
c38335.graph_c0	1618	47.33	1600	47.03	1539	46.44	1657	39.03	1780	41.37	1817	40.14	4766	153.62	4677	137.56	4329	144.93	1585.67	46.93	1751.33	40.18	4590.67	145.37	2.01748e-36	0.653665	normal	6.88189e-136	1.63978	up
c36113.graph_c0	464	17.66	452	18.59	446	18.4	1050	37.05	1019	36.06	1053	33.2	318	12.18	308	11.24	236	9.05	454	18.22	1040.67	35.44	287.33	10.82	2.21103e-07	-0.39974	normal	8.07795e-56	-1.60705	down
c39777.graph_c0	25	0.45	22	0.4	25	0.7	75	1.48	99	1.62	80	1.53	11	0.25	22	0.72	11	0.2	24	0.52	84.67	1.54	14.67	0.39	0.000466907	-1.00675	down	1.28838e-11	-2.22338	down
c32757.graph_c0	182	12.26	157	10.59	166	11.43	90	6.13	92	6.1	97	6.09	52	3.4	41	2.66	40	2.69	168.33	11.43	93	6.11	44.33	2.92	1.96982e-24	1.64554	up	0.000832836	-0.807697	normal
c37337.graph_c0	25	1.09	21	0.89	24	1.04	19	0.77	17	0.83	28	0.87	38	1.83	53	2.16	39	2.08	23.33	1.01	21.33	0.82	43.33	2.02	0.0198865	0.906334	normal	0.000306642	1.23879	up
c36008.graph_c3	1053	44.84	1197	50.54	1139	49.62	1428	61.49	1400	59.33	1672	66.67	660	26.46	618	24.32	495	21.35	1129.67	48.33	1500	62.5	591	24.04	3.04259e-09	0.389854	normal	1.68835e-32	-1.09308	down
c37588.graph_c0	1277	28.76	1162	26.08	1278	29.56	175	3.98	202	4.47	188	3.96	144	3.1	147	3.18	134	3.01	1239	28.13	188.33	4.14	141.67	3.1	0	3.51022	up	0.340335	-0.159575	normal
c35992.graph_c0	42	1.83	72	3.55	43	1.88	769	30.51	813	32.63	865	32.42	200	7.45	186	7.16	146	5.85	52.33	2.42	815.67	31.85	177.33	6.82	5.21531e-101	-3.15164	down	5.89483e-66	-1.94747	down
c26877.graph_c0	15	0.82	23	1.26	13	0.73	82	4.52	66	3.56	107	5.48	34	1.78	42	2.22	29	1.59	17	0.94	85	4.52	35	1.86	3.94212e-06	-1.49135	down	0.000210161	-1.01034	down
c35325.graph_c0	40	1.26	30	0.94	35	1.12	7	0.22	6	0.19	7	0.21	29	0.87	34	1.03	18	0.56	35	1.11	6.67	0.21	27	0.82	1.82445e-12	3.07072	up	1.07259e-05	2.12216	up
c30751.graph_c0	12	0.54	13	0.58	12	0.55	208	9.34	265	11.64	226	9.42	36	1.54	40	1.72	23	1.03	12.33	0.56	233	10.13	33	1.43	7.44778e-33	-3.38935	down	1.45533e-31	-2.5452	down
c32622.graph_c0	77	5.92	54	4.16	57	4.48	395	30.37	381	28.76	454	32.57	105	7.7	127	9.41	136	10.44	62.67	4.85	410	30.57	122.67	9.18	3.55382e-33	-1.90186	down	1.70942e-23	-1.47542	down
c37395.graph_c0	1029	11.15	1194	13.61	1130	13.62	1670	20.16	1704	20.87	1830	20.49	3882	42.73	4249	50.62	3189	40.65	1117.67	12.79	1734.67	20.51	3773.33	44.67	0.00901286	0.163532	normal	9.76879e-73	1.36513	up
c33032.graph_c1	214	11.76	226	12.44	214	11.98	62	3.47	58	3.14	52	2.7	564	29.8	559	29.97	615	34.08	218	12.06	57.33	3.1	579.33	31.28	1.22664e-58	2.70782	up	1.15333e-109	3.56908	up
c31204.graph_c0	5	0.38	11	0.84	13	1.01	17	1.3	10	0.75	32	2.27	119	8.7	105	7.74	109	8.68	9.67	0.74	19.67	1.44	111	8.37	--	--	--	1.15327e-20	2.69846	up
c29418.graph_c0	573	25	578	24.27	530	23.33	833	37.3	866	37.8	942	38.78	1781	75.82	1736	74.25	1692	75.42	560.33	24.2	880.33	37.96	1736.33	75.16	0.058318	0.145872	normal	2.3659e-54	1.23157	up
c32497.graph_c1	43	0.89	64	1.35	24	0.51	1047	22.07	1064	21.81	969	18.81	124	2.44	118	2.36	59	1.24	43.67	0.92	1026.67	20.9	100.33	2.01	8.93957e-28	-3.68344	down	1.1392e-32	-3.0721	down
c40763.graph_c0	55	2.05	73	2.99	52	2.4	61	2.45	62	2.08	68	2.62	6	0.17	17	0.56	13	0.69	60	2.48	63.67	2.38	12	0.47	0.00340693	0.70352	normal	9.17123e-09	-2.08298	down
c23894.graph_c0	1669	54.56	1606	52.4	1527	51.22	4195	138.15	4479	144.01	4687	143.12	1184	37	1176	36.95	1080	35.25	1600.67	52.73	4453.67	141.76	1146.67	36.4	7.45025e-49	-0.678416	normal	2.51642e-137	-1.70413	down
c41257.graph_c0	91	1.8	105	1.93	98	2.2	73	1.5	73	1.39	56	1.16	8	0.14	18	0.39	12	0.31	98	1.98	67.33	1.35	12.67	0.28	1.67934e-10	1.3242	up	4.52053e-09	-2.09619	down
c22841.graph_c0	134	14.18	90	10.12	99	10.89	63	6.26	58	5.68	61	5.66	44	4.3	28	2.69	30	2.99	107.67	11.73	60.67	5.87	34	3.33	2.71723e-14	1.61037	up	0.0509955	-0.57535	normal
c30034.graph_c0	24	5.74	34	8.3	16	3.87	0	0	0	0	0	0	0	0	0	0	0	0	24.67	5.97	0	0	0	0	1.10215e-10	6.03987	up	--	--	--
c27030.graph_c0	60	2.04	46	1.51	60	2.09	244	8.32	221	7.39	209	6.64	333	10.78	353	11.54	315	10.68	55.33	1.88	224.67	7.45	333.67	11	1.26632e-10	-1.21822	down	5.18699e-10	0.815414	normal
c28562.graph_c0	31	1.74	50	2.88	35	2.2	354	20.29	358	20.34	414	22.78	101	5.49	88	5.16	83	5.02	38.67	2.27	375.33	21.14	90.67	5.22	3.18717e-41	-2.46464	down	6.00681e-33	-1.78806	down
c35844.graph_c0	3849	167.46	3729	162.8	3831	172.26	2457	106.51	2538	107.9	2687	108.09	1659	67.52	1551	63.89	1744	74.61	3803	167.51	2560.67	107.5	1651.33	68.67	7.63465e-232	1.36813	up	2.94293e-05	-0.374557	normal
c39911.graph_c0	57	1.29	72	1.61	59	1.3	710	15.36	659	14.01	731	15.29	596	12.16	590	12.24	667	14.08	62.67	1.4	700	14.89	617.67	12.83	2.51559e-81	-2.67458	down	0.515574	0.0766717	normal
c33780.graph_c0	14	0.56	22	0.87	20	0.79	147	6.15	136	5.53	164	6.38	85	3.36	104	3.93	63	2.48	18.67	0.74	149	6.02	84	3.26	5.62192e-16	-2.16793	down	0.00352062	-0.576698	normal
c39823.graph_c1	11	1.57	12	1.73	3	0.38	195	21.76	229	24.31	211	21.85	3	0.37	1	0.14	12	1.71	8.67	1.23	211.67	22.64	5.33	0.74	5.98491e-31	-3.7364	down	3.59435e-10	-4.31332	down
c40300.graph_c0	93	4.24	103	5.36	71	3.12	163	7.04	172	8.5	196	7.73	25	1.17	12	0.46	16	0.63	89	4.24	177	7.76	17.67	0.75	0.291645	-0.193312	normal	4.25158e-30	-3.01814	down
c37887.graph_c0	18	0.88	24	0.93	17	0.66	83	3.38	95	3.85	85	3.35	37	1.38	45	1.75	18	0.67	19.67	0.82	87.67	3.53	33.33	1.27	6.23892e-06	-1.33876	down	4.82336e-05	-1.13685	down
c19642.graph_c0	27	1.61	35	2.09	23	1.4	135	8.08	179	10.5	164	9.13	59	3.36	44	2.53	46	2.74	28.33	1.7	159.33	9.24	49.67	2.88	3.84159e-12	-1.67603	down	3.92313e-11	-1.41465	down
c38369.graph_c0	148	4.72	138	4.17	115	3.63	478	14.33	489	14.27	480	13.66	331	9.36	382	10.56	320	9.96	133.67	4.17	482.33	14.09	344.33	9.96	2.71937e-17	-1.05279	down	0.0399138	-0.236537	normal
c41301.graph_c3	21	1.64	27	2.12	14	1.13	146	11.47	144	11.06	180	12.93	89	6.63	87	6.58	50	3.96	20.67	1.63	156.67	11.82	75.33	5.72	1.10091e-15	-2.09612	down	8.51515e-05	-0.804637	normal
c37217.graph_c1	292	10.31	320	11.21	273	9.75	2067	67.98	2004	64.16	2111	65.69	1091	35.61	1084	34.1	857	28.27	295	10.42	2060.67	65.94	1010.67	32.66	1.66435e-157	-2.0058	down	1.21517e-22	-0.780729	normal
c35693.graph_c0	361	11.45	364	11.39	369	12.05	802	25.62	905	28.39	876	26.09	1821	55.11	1665	50.61	1595	50.32	364.67	11.63	861	26.7	1693.67	52.01	3.13964e-07	-0.441488	normal	1.86385e-49	1.22494	up
c41014.graph_c0	167	4.98	168	6.69	145	4.73	106	2.92	106	3.64	103	2.58	207	5.93	215	5.76	202	5.92	160	5.47	105	3.05	208	5.87	2.32465e-18	1.39655	up	2.50866e-14	1.22922	up
c37278.graph_c0	17	0.9	13	0.69	18	0.98	18	0.89	23	1.2	22	1.12	105	5.4	112	5.52	117	6.08	16	0.86	21	1.07	111.33	5.67	0.372398	0.393487	normal	1.77323e-22	2.61427	up
c39439.graph_c0	16830	323.66	16716	319.58	15819	314.01	38156	733.56	39780	745.34	42805	764.3	70605	1287.45	68937	1262.12	71924	1366.8	16455	319.08	40247	747.73	70488.7	1305.46	5.89209e-62	-0.492373	normal	8.42479e-50	1.06394	up
c30121.graph_c0	1	0.05	0	0	0	0	22	1.13	35	1.88	22	1.09	0	0	0	0	3	0.16	0.33	0.02	26.33	1.37	1	0.05	2.87886e-06	-4.19615	down	2.20063e-07	-3.71283	down
c31526.graph_c0	0	0	1	0.05	4	0.19	46	2.13	54	2.45	44	1.89	10	0.44	6	0.27	5	0.23	1.67	0.08	48	2.16	7	0.31	6.84523e-09	-3.69019	down	1.93805e-08	-2.41342	down
c22912.graph_c0	142	6.72	164	7.76	126	6.15	32	1.52	44	2.05	51	2.25	150	6.78	188	8.56	209	9.87	144	6.88	42.33	1.94	182.33	8.4	5.50798e-35	2.54402	up	1.21056e-25	2.34056	up
c40485.graph_c0	222	4.13	239	4.41	205	4.06	306	5.61	366	6.69	382	6.62	630	11.43	661	12.18	522	10.13	222	4.2	351.33	6.31	604.33	11.25	0.275585	0.135651	normal	2.97522e-21	1.02817	up
c33273.graph_c0	17	0.67	12	0.45	15	0.53	58	2	66	2.22	66	2.16	28	0.91	39	1.28	27	0.92	14.67	0.55	63.33	2.13	31.33	1.04	0.000173864	-1.28346	down	0.00956943	-0.751956	normal
c32115.graph_c0	84	1.6	90	1.71	56	1.1	1227	23.58	1213	22.87	1327	23.75	405	7.41	407	7.48	328	6.25	76.67	1.47	1255.67	23.4	380	7.05	1.03e-156	-3.22771	down	7.01022e-59	-1.47317	down
c34688.graph_c1	28	0.64	33	0.73	34	0.8	159	3.59	150	3.36	169	3.55	92	2.01	105	2.28	75	1.71	31.67	0.72	159.33	3.5	90.67	2	2.02977e-11	-1.51818	down	0.00227002	-0.562004	normal
c39410.graph_c0	9404	433.95	8980	415.82	8892	422.39	7777	361.22	8176	372.84	8646	374.27	19006	833.82	18076	797.85	20707	953.66	9092	424.05	8199.67	369.44	19263	861.78	5.54174e-168	0.946716	normal	2.34329e-66	1.4892	up
c28899.graph_c1	33	7.35	29	6.58	39	8.74	141	30.73	101	22.01	129	26.6	121	25.48	108	23.4	94	20.95	33.67	7.56	123.67	26.45	107.67	23.28	1.71228e-05	-1.06705	down	0.827814	0.0470659	normal
c23815.graph_c0	0	0	0	0	0	0	50	3.4	55	3.17	49	2.86	0	0	0	0	0	0	0	0	51.33	3.14	0	0	1.95631e-09	-5.6744	down	2.48159e-12	-5.78335	down
c35951.graph_c0	1481	47.26	1613	50.57	1477	47.51	1034	33.63	1102	35.56	1217	36.4	965	28.98	954	29.72	901	29.57	1523.67	48.45	1117.67	35.2	940	29.42	8.37918e-100	1.24453	up	0.972157	0.00339082	normal
c30691.graph_c0	40	1.25	39	1.28	22	0.74	223	7.38	227	7.27	227	6.98	227	7.01	208	6.61	147	4.82	33.67	1.09	225.67	7.21	194	6.15	8.86171e-20	-1.93319	down	0.887433	0.024387	normal
c31419.graph_c0	16	0.38	22	0.52	29	0.7	739	17.54	807	18.68	729	16.03	125	2.81	193	4.36	114	2.68	22.33	0.53	758.33	17.42	144	3.28	2.05841e-100	-4.25614	down	4.02898e-52	-2.14333	down
c23945.graph_c1	52	17.56	32	11.13	50	16.79	1	0.33	0	0	0	0	0	0	1	0.33	0	0	44.67	15.16	0.33	0.11	0.33	0.11	3.00547e-15	6.28298	up	--	--	--
c30519.graph_c0	53	2.19	33	1.36	33	1.4	247	10.27	281	11.42	298	11.5	60	2.37	56	2.23	63	2.6	39.67	1.65	275.33	11.06	59.67	2.4	7.386e-24	-1.98202	down	6.4682e-28	-1.9363	down
c30097.graph_c0	2	0.07	2	0.07	3	0.11	25	0.93	27	0.98	40	1.38	3	0.11	0	0	0	0	2.33	0.08	30.67	1.1	1	0.04	2.0713e-05	-2.6723	down	2.03754e-08	-3.93723	down
c26393.graph_c0	21	1.5	20	1.43	20	1.46	118	8.43	150	10.52	163	10.88	19	1.29	9	0.62	14	1	20.33	1.46	143.67	9.94	14	0.97	5.95985e-14	-1.99322	down	1.19623e-24	-3.03525	down
c35357.graph_c0	29	1.32	46	2.66	32	1.43	21	0.97	19	0.86	16	0.66	18	0.9	1	0.04	4	0.18	35.67	1.8	18.67	0.83	7.67	0.37	2.20077e-06	1.68536	up	0.119881	-0.953218	normal
c19451.graph_c0	6	0.89	4	0.6	1	0.15	43	6.29	26	3.77	28	3.85	1	0.14	8	1.15	7	1.03	3.67	0.55	32.33	4.64	5.33	0.77	0.000128146	-2.19749	down	2.65719e-05	-2.18319	down
c40187.graph_c0	1555	24.06	1612	24.58	1630	25.66	1006	15.53	1065	15.57	1103	15.16	686	10.48	781	11.58	677	10.6	1599	24.77	1058	15.42	714.67	10.89	1.74448e-132	1.39283	up	0.000451393	-0.314315	normal
c28891.graph_c0	7	0.37	11	0.57	3	0.16	1	0.05	8	0.4	5	0.25	55	2.7	39	1.93	36	1.84	7	0.37	4.67	0.23	43.33	2.16	--	--	--	1.09931e-11	3.25192	up
c41051.graph_c0	11453	332.51	11280	327.68	10287	307.07	13533	386.3	13706	383.69	14629	386.56	31300	856.38	31644	864.09	30107	859.41	11006.7	322.42	13956	385.52	31017	859.96	1.70516e-38	0.454349	normal	3.0319e-121	1.404	up
c23851.graph_c0	109	5.06	89	4.13	108	5.13	82	3.82	68	3.1	93	4.03	349	15.47	284	12.67	285	13.19	102	4.77	81	3.65	306	13.78	1.36924e-08	1.12424	up	1.33732e-39	2.15521	up
c39838.graph_c0	114	16.43	126	18.34	122	17.83	143	20.4	168	23.74	141	19.01	21	2.87	6	0.84	7	1.01	120.67	17.53	150.67	21.05	11.33	1.57	0.00472075	0.472937	normal	1.54857e-26	-3.39789	down
c37355.graph_c0	940	35.85	887	33.95	959	37.48	465	19.47	544	22.26	476	18.48	208	8.27	169	6.81	220	9	928.67	35.76	495	20.07	199	8.03	9.10658e-98	1.70237	up	1.08768e-13	-1.05344	down
c29448.graph_c0	416	19.14	486	22.42	475	22.38	203	9.96	210	10.17	243	11.28	323	15.15	416	19.67	328	15.92	459	21.31	218.67	10.47	355.67	16.91	8.75517e-68	1.86462	up	1.36257e-12	0.948775	normal
c37919.graph_c0	6403	156.43	6266	152.22	6084	152.36	3362	83.03	3435	82.67	3575	82.02	929	21.26	905	21.15	848	20.58	6251	153.67	3457.33	82.57	894	21	0	1.65118	up	4.4308e-126	-1.69818	down
c37554.graph_c0	107	3.52	95	3.05	108	3.57	145	5	176	5.99	155	4.87	15	0.47	19	0.63	24	0.85	103.33	3.38	158.67	5.29	19.33	0.65	0.320531	0.17746	normal	5.41628e-25	-2.73316	down
c29388.graph_c0	103	7.65	77	5.64	73	5.6	390	19.62	406	20.29	377	17.72	22	1.7	12	0.9	13	1.05	84.33	6.3	391	19.21	15.67	1.22	7.69763e-21	-1.41188	down	2.43067e-70	-4.32685	down
c32290.graph_c0	28	1.53	27	1.59	34	1.94	103	6.05	120	6.63	114	6.25	107	6.15	142	8.36	104	6.24	29.67	1.69	112.33	6.31	117.67	6.92	1.05154e-05	-1.10945	down	0.112139	0.31208	normal
c36970.graph_c0	2	0.3	2	0.12	4	0.32	21	1.26	34	2.07	35	1.86	5	0.25	2	0.11	0	0	2.67	0.25	30	1.73	2.33	0.12	5.38127e-05	-2.48012	down	4.37921e-07	-3.08062	down
c29414.graph_c0	100	1.92	101	1.93	109	2.15	383	7.41	435	8.2	451	8.08	308	5.65	371	6.83	297	5.68	103.33	2	423	7.9	325.33	6.05	7.45632e-20	-1.23035	down	0.30738	-0.128034	normal
c32859.graph_c0	1040	47.01	1130	49.63	1143	52.19	597	36.17	629	36.31	723	39.99	464	27.09	474	28.19	407	25.37	1104.33	49.61	649.67	37.49	448.33	26.88	8.4097e-106	1.56327	up	0.00579723	-0.28315	normal
c41643.graph_c0	607	24.23	684	25.76	551	24.06	170	4.86	184	5.11	231	7.32	120	3.09	149	3.96	99	3.31	614	24.68	195	5.76	122.67	3.45	6.36394e-116	2.44811	up	0.0187675	-0.416745	normal
c31387.graph_c0	6	0.27	9	0.45	5	0.25	47	2.23	54	2.58	49	2.1	28	1.24	7	0.33	7	0.3	6.67	0.32	50	2.3	14	0.62	3.83967e-06	-2.03277	down	0.00021188	-1.5315	down
c40906.graph_c0	69	3.35	70	3.33	67	3.25	46	2.18	37	1.74	41	1.84	15	0.61	17	0.7	7	0.39	68.67	3.31	41.33	1.92	13	0.57	7.01138e-10	1.51107	up	0.000479199	-1.37642	down
c38235.graph_c1	28	1.73	20	1.22	29	1.85	97	5.94	86	5.27	133	7.63	61	3.54	45	2.6	38	2.39	25.67	1.6	105.33	6.28	48	2.84	1.14614e-05	-1.21547	down	0.000442485	-0.869884	normal
c32173.graph_c0	294	5.19	333	5.86	304	5.48	1236	22.49	1294	23.29	1370	23.41	1592	27.16	1689	28.36	1473	26.91	310.33	5.51	1300	23.06	1584.67	27.48	6.47631e-57	-1.26743	down	6.88139e-13	0.535649	normal
c35995.graph_c1	65	1.47	58	1.31	61	1.39	62	1.28	72	1.49	52	1.14	484	9.85	524	10.3	374	7.63	61.33	1.39	62	1.3	460.67	9.26	0.00147531	0.769987	normal	1.50427e-81	3.11461	up
c40418.graph_c0	2284	104.36	2301	105	2310	108.46	1695	73.26	1674	70.23	1790	72.96	1153	49.23	1258	50.46	1140	49.99	2298.33	105.94	1719.67	72.15	1183.67	49.89	3.94768e-143	1.21547	up	0.000282042	-0.286726	normal
c37879.graph_c0	37	3.73	41	4.16	49	5.03	132	13.27	170	16.83	150	14.08	89	8.54	97	9.44	80	8.06	42.33	4.31	150.67	14.73	88.67	8.68	3.45856e-06	-1.0241	down	0.00742326	-0.511655	normal
c23906.graph_c1	7	1.62	2	0.47	3	0.7	21	4.74	34	7.69	20	4.28	0	0	0	0	0	0	4	0.93	25	5.57	0	0	0.00371517	-1.72292	down	3.21095e-08	-4.86704	down
c37526.graph_c1	72	1.12	73	1.14	49	0.79	998	15.74	1020	15.68	1080	15.77	61	0.91	71	1.06	51	0.79	64.67	1.02	1032.67	15.73	61	0.92	1.50031e-132	-3.18991	down	7.6533e-165	-3.81388	down
c19537.graph_c0	756	36.54	802	38.68	842	41.66	2443	118.5	2623	124.49	2680	120.73	956	44.07	1005	46.71	966	46.52	800	38.96	2582	121.24	975.67	45.77	3.2123e-50	-0.891821	normal	1.52578e-49	-1.14913	down
c29491.graph_c0	28	0.88	21	0.66	21	0.68	203	6.46	170	5.28	186	5.49	163	4.92	159	4.82	135	4.75	23.33	0.74	186.33	5.74	152.33	4.83	2.56729e-19	-2.17723	down	0.807238	-0.0431969	normal
c39405.graph_c0	58	2.27	77	3.38	66	2.82	292	13.38	316	12.51	341	13.26	512	18.97	483	18.51	361	15.62	67	2.82	316.33	13.05	452	17.7	6.67291e-19	-1.43384	down	3.35331e-10	0.757662	normal
c34757.graph_c0	194	6.62	214	7.29	181	6.34	555	19.08	565	18.96	582	18.58	189	6.17	160	5.25	163	5.55	196.33	6.75	567.33	18.87	170.67	5.66	7.22986e-12	-0.732826	normal	6.63707e-34	-1.47674	down
c40597.graph_c0	5781	124.74	5951	121.42	5675	123.45	1836	38.93	1829	37.78	1928	39.02	1345	27.87	1287	26.92	1032	22.38	5802.33	123.2	1864.33	38.58	1221.33	25.72	0	2.43437	up	6.6654e-06	-0.363612	normal
c35080.graph_c0	10	0.38	12	0.36	7	0.21	46	1.3	47	1.48	55	1.46	8	0.23	12	0.33	5	0.13	9.67	0.32	49.33	1.41	8.33	0.23	0.000179263	-1.5062	down	5.96574e-08	-2.22137	down
c39378.graph_c0	50	1.92	31	1.18	38	1.45	78	2.91	69	2.52	101	3.57	119	4.19	171	6.12	162	6.32	39.67	1.52	82.67	3	150.67	5.54	0.353828	-0.254435	normal	7.54692e-08	1.11401	up
c30590.graph_c0	8	0.64	4	0.32	0	0	12	0.96	5	0.39	9	0.67	19	1.45	25	1.95	17	1.36	4	0.32	8.67	0.67	20.33	1.59	--	--	--	0.00537626	1.38414	up
c35118.graph_c0	5	0.43	4	0.38	8	0.76	88	7.61	80	6.65	66	5.5	12	1.14	4	0.36	12	1.1	5.67	0.52	78	6.59	9.33	0.87	1.84044e-11	-2.88093	down	4.46692e-13	-2.71035	down
c34287.graph_c0	119	3.37	104	2.96	115	3.33	424	12.15	349	9.75	415	10.97	344	9.32	375	10.29	369	10.45	112.67	3.22	396	10.96	362.67	10.02	3.85984e-13	-1.01244	down	0.334796	0.126287	normal
c38948.graph_c0	389	11.23	349	10.06	338	10.03	620	18.38	712	20.55	680	18.76	214	6.03	238	6.68	195	5.75	358.67	10.44	670.67	19.23	215.67	6.15	0.27909	-0.105895	normal	1.27604e-33	-1.38337	down
c22259.graph_c0	36	1.58	34	1.49	28	1.26	186	8.21	184	7.95	211	8.65	103	4.32	82	3.46	65	2.85	32.67	1.44	193.67	8.27	83.33	3.54	3.59461e-16	-1.7542	down	1.34046e-07	-0.962018	normal
c40164.graph_c2	37	1.27	31	1.06	38	1.35	84	2.99	93	3.25	105	3.48	183	6.16	193	6.47	120	4.14	35.33	1.23	94	3.24	165.33	5.59	0.0170498	-0.60438	normal	2.53141e-08	1.04863	up
c26720.graph_c0	280	20.35	239	16.7	248	18.15	125	8.92	153	10.97	125	8.49	40	2.75	42	3.08	39	2.78	255.67	18.4	134.33	9.46	40.33	2.87	1.12864e-34	1.71801	up	1.37679e-10	-1.46762	down
c35457.graph_c0	19	1.27	25	1.58	29	2.05	120	8.13	164	11.31	145	9.81	107	6.39	100	6.27	95	6.49	24.33	1.63	143	9.75	100.67	6.38	1.92828e-11	-1.73424	down	0.195203	-0.25316	normal
c35910.graph_c2	16	2.45	9	1.39	21	3.26	72	10.9	108	16.21	101	14.36	30	4.36	36	5.34	17	2.6	15.33	2.37	93.67	13.82	27.67	4.1	6.09925e-08	-1.77198	down	1.86921e-07	-1.4862	down
c37787.graph_c0	26	0.88	28	0.65	21	0.55	86	2.47	94	2.72	92	2.2	83	2.28	81	2.4	70	2	25	0.69	90.67	2.46	78	2.23	0.000137592	-1.0477	down	0.894842	0.0313896	normal
c31383.graph_c1	172	7.12	124	5.1	138	5.83	727	30.15	752	30.48	855	32.91	183	7.21	193	7.65	187	7.69	144.67	6.02	778	31.18	187.67	7.52	7.45379e-46	-1.62389	down	1.82069e-56	-1.79205	down
c38084.graph_c0	92	2.98	79	2.75	75	2.4	337	11.25	360	11.76	352	10.86	137	4.2	136	4.12	101	3.08	82	2.71	349.67	11.29	124.67	3.8	4.8047e-18	-1.29043	down	6.79193e-18	-1.23584	down
c27424.graph_c1	12	0.82	20	1.37	12	0.84	93	6.37	106	7.12	112	7.14	68	4.43	104	6.85	82	5.59	14.67	1.01	103.67	6.88	84.67	5.62	1.34656e-10	-1.98677	down	0.869907	-0.0393128	normal
c27238.graph_c0	1	0.22	1	0.23	1	0.22	27	6.2	40	8.85	43	9.39	12	2.63	12	2.61	12	2.68	1	0.22	36.67	8.15	12	2.64	1.85816e-07	-3.83259	down	0.00144497	-1.30004	down
c31292.graph_c0	297	22.89	269	20.78	280	22.04	217	16.73	237	17.94	242	17.38	228	16.75	231	17.16	191	14.69	282	21.9	232	17.35	216.67	16.2	2.24182e-20	1.07664	up	0.301414	0.149344	normal
c27986.graph_c1	66	3.34	55	2.77	43	2.02	178	9.53	149	7.69	174	8.32	374	19.12	383	19.8	312	16.58	54.67	2.71	167	8.51	356.33	18.5	7.29727e-05	-0.809197	normal	1.17553e-23	1.33501	up
c23972.graph_c0	45	3.61	63	5.07	36	2.95	22	1.77	20	1.58	16	1.2	38	2.91	25	1.94	44	3.53	48	3.88	19.33	1.52	35.67	2.79	5.28247e-10	2.05892	up	0.00373794	1.1028	up
c32988.graph_c1	1453	53.75	1396	52.17	1371	51.89	1038	37.06	1157	41.09	1151	38.51	1587	53.83	1593	53.86	1363	49.27	1406.67	52.6	1115.33	38.89	1514.33	52.32	4.28988e-82	1.13148	up	9.09472e-19	0.689148	normal
c23219.graph_c0	78	4.51	92	5.35	55	3.26	490	28.48	432	24.57	510	27.53	636	35.15	569	31.73	660	38.16	75	4.37	477.33	26.86	621.67	35.01	7.06979e-35	-1.86579	down	4.56418e-08	0.636396	normal
c30535.graph_c0	103	6.48	102	6.42	96	6.17	195	12.29	163	10.07	233	13.66	614	36.83	558	33.78	595	37.33	100.33	6.36	197	12.01	589	35.98	0.327178	-0.172489	normal	4.32272e-46	1.82956	up
c41457.graph_c0	55	0.97	66	1	42	0.8	318	5.59	382	6.22	340	5.23	207	3.35	164	2.66	144	2.44	54.33	0.92	346.67	5.68	171.67	2.82	7.37679e-27	-1.86777	down	1.76804e-07	-0.763788	normal
c37259.graph_c0	31	4.03	27	3.54	35	4.62	98	12.64	134	17.09	127	15.35	78	9.64	114	14.33	98	12.73	31	4.06	119.67	15.03	96.67	12.23	6.11636e-06	-1.13538	down	0.81838	-0.0530121	normal
c27266.graph_c0	21	1.29	10	0.62	20	1.26	90	5.55	75	4.53	70	4.01	1	0.06	0	0	0	0	17	1.06	78.33	4.7	0.33	0.02	2.64032e-05	-1.38078	down	8.65616e-16	-5.86756	down
c40291.graph_c0	105	3.7	121	3.68	126	4.41	26	1.47	27	1.06	21	0.86	20	0.99	29	2.09	19	1.23	117.33	3.93	24.67	1.13	22.67	1.44	1.39751e-35	3.01176	up	0.783703	0.116393	normal
c22865.graph_c0	28	0.89	16	0.51	29	0.94	211	6.73	209	6.51	281	8.31	13	0.39	13	0.4	10	0.32	24.33	0.78	233.67	7.18	12	0.37	5.9742e-25	-2.43429	down	1.24261e-43	-3.94596	down
c31352.graph_c0	2868	140.35	2728	132.85	2853	142.75	456	35.51	515	39.06	546	39.34	411	29.55	350	25.28	386	28.98	2816.33	138.65	505.67	37.97	382.33	27.94	0	3.27386	up	0.227253	-0.147489	normal
c35276.graph_c0	1351	38.61	1516	39.69	1436	41.93	983	32.32	981	25.49	1028	27.71	1506	41.58	1628	42.93	1326	39.34	1434.33	40.08	997.33	28.51	1486.67	41.28	2.09769e-104	1.32045	up	1.00064e-25	0.822718	normal
c21624.graph_c0	88	4.19	76	3.62	90	4.39	344	16.46	294	13.76	292	12.98	453	20.61	488	22.36	619	29.42	84.67	4.07	310	14.4	520	24.13	2.06358e-11	-1.07225	down	3.05935e-11	1.00139	up
c38226.graph_c1	17	0.78	22	1.06	19	1.07	23	1.07	27	1.26	19	0.81	89	3.81	73	3.16	73	3.24	19.33	0.97	23	1.05	78.33	3.4	0.198899	0.526521	normal	5.06647e-12	1.97505	up
c29535.graph_c0	126	11.67	110	10.23	107	10.1	537	50.06	522	47.53	600	51.96	24	2.12	20	1.79	30	2.89	114.33	10.67	553	49.85	24.67	2.27	1.03558e-32	-1.47156	down	1.47968e-96	-4.18904	down
c33839.graph_c0	1524	68.82	1706	75.68	1619	74.32	836	37.48	838	36.82	975	40.81	968	41.9	914	39.26	974	43.6	1616.33	72.94	883	38.37	952	41.59	1.23097e-157	1.66972	up	0.000147104	0.364532	normal
c24172.graph_c1	15	2.33	10	1.57	3	0.47	102	15.63	127	19.3	106	15.26	11	1.62	3	0.45	4	0.62	9.33	1.46	111.67	16.73	6	0.9	2.33167e-14	-2.7185	down	1.53348e-22	-3.81222	down
c29254.graph_c0	42	1.99	57	2.69	50	2.39	188	8.87	199	9.56	200	9.05	25	1.14	20	0.91	22	1.13	49.67	2.36	195.67	9.16	22.33	1.06	1.46227e-09	-1.1728	down	1.1392e-32	-2.83906	down
c38995.graph_c0	7169	259.41	7519	267.38	7345	269.82	4952	195.42	5081	197.36	5332	194.69	2911	106.64	2923	109.05	2681	103.89	7344.33	265.54	5121.67	195.82	2838.33	106.53	6.99193e-306	1.31725	up	1.24211e-21	-0.599774	normal
c35633.graph_c0	131	2.53	113	2.25	162	3.31	51	0.88	68	1.17	52	0.77	19	0.32	18	0.3	13	0.23	135.33	2.7	57	0.94	16.67	0.28	8.10638e-23	2.02912	up	1.37345e-05	-1.48579	down
c23071.graph_c0	3	0.16	6	0.33	13	0.73	369	19.86	464	24.42	436	21.74	12	0.63	19	0.98	20	1.09	7.33	0.41	423	22.01	17	0.9	1.79707e-53	-4.94671	down	1.13826e-73	-4.32063	down
c34267.graph_c0	6	0.32	1	0.05	4	0.22	36	1.92	43	2.25	51	2.53	7	0.36	11	0.56	8	0.42	3.67	0.2	43.33	2.23	8.67	0.45	1.05377e-06	-2.60276	down	2.15488e-06	-1.97757	down
c41726.graph_c1	97	3.29	115	4.29	91	3.51	323	12.97	306	12.33	367	12.12	46	1.86	64	2.23	37	1.54	101	3.7	332	12.47	49	1.88	2.982e-10	-0.915175	normal	1.56929e-42	-2.49201	down
c34901.graph_c0	66	4.39	81	5.83	92	6.68	250	19.06	279	22.26	255	19.15	60	4.23	85	6.54	68	5.12	79.67	5.63	261.33	20.16	71	5.3	4.83663e-08	-0.912022	normal	4.36871e-20	-1.61821	down
c41215.graph_c0	761	31.65	804	34.84	834	38.83	211	9.52	217	9.56	209	10.04	446	24.01	471	23.89	386	20.7	799.67	35.11	212.33	9.71	434.33	22.87	1.91204e-187	2.70583	up	2.19267e-26	1.27532	up
c38344.graph_c0	40	1.18	47	1.38	41	1.24	16	0.47	19	0.55	33	0.91	56	1.58	44	1.25	45	1.32	42.67	1.27	22.67	0.64	48.33	1.38	3.18176e-07	1.68161	up	9.11649e-05	1.31348	up
c39493.graph_c0	2307	58.15	2434	60	2349	62.83	1620	41.33	1631	41.99	1693	39.52	3912	99.13	3753	97.73	3356	87.75	2363.33	60.33	1648	40.95	3673.67	94.87	9.61014e-165	1.31664	up	3.32116e-98	1.40418	up
c37102.graph_c0	23401	782.52	22625	754.23	22149	758.87	11662	384.28	11921	384.42	12532	381.35	6768	207.29	6468	199.16	6784	218.11	22725	765.21	12038.3	383.35	6673.33	208.19	0	1.7137	up	3.75103e-16	-0.594795	normal
c42105.graph_c0	291	44.68	269	41.74	346	53.82	748	113.63	794	119.47	880	125.46	218	31.76	205	30.47	221	33.91	302	46.75	807.33	119.52	214.67	32.05	6.30795e-10	-0.617187	normal	4.08799e-49	-1.6508	down
c31874.graph_c0	10	0.48	14	0.63	16	0.78	51	2.45	62	2.88	75	3.32	6	0.28	16	0.74	11	0.49	13.33	0.63	62.67	2.88	11	0.5	9.34173e-05	-1.39561	down	6.19503e-09	-2.17524	down
c40132.graph_c0	106	1.78	129	2.16	101	1.74	1258	21.31	1336	22.07	1581	24.79	244	3.92	210	3.37	178	2.97	112	1.89	1391.67	22.72	210.67	3.42	2.45998e-146	-2.82898	down	4.06394e-114	-2.4659	down
c32946.graph_c0	39	0.91	47	1.06	35	0.83	172	3.97	169	3.97	195	4.21	123	2.74	109	2.26	69	1.52	40.33	0.93	178.67	4.05	100.33	2.17	1.2979e-10	-1.33852	down	0.00189147	-0.584852	normal
c33906.graph_c0	364	17.96	375	18.57	435	21.33	266	13.14	284	13.34	305	13.77	362	15.96	299	13.32	335	15.27	391.33	19.29	285	13.42	332	14.85	6.27269e-31	1.25398	up	0.000301756	0.473238	normal
c23681.graph_c0	34	3.08	18	1.87	20	1.85	59	5.91	62	6.62	51	5.06	16	1.66	13	1.18	30	2.72	24	2.27	57.33	5.86	19.67	1.85	0.172473	-0.453881	normal	0.000440498	-1.23966	down
c36448.graph_c0	5	0.2	9	0.36	4	0.16	7	0.28	8	0.31	7	0.26	18	0.69	24	0.91	17	0.67	6	0.24	7.33	0.28	19.67	0.76	--	--	--	0.00199662	1.56222	up
c29207.graph_c0	24	4.8	18	3.5	26	5.25	93	17.65	127	24.49	92	16.55	140	25.64	186	34.39	173	33.12	22.67	4.52	104	19.56	166.33	31.05	1.41042e-06	-1.38074	down	2.15998e-06	0.921349	normal
c42322.graph_c0	18	1.14	20	1.27	31	2.01	0	0	0	0	2	0.12	4	0.24	1	0.06	1	0.06	23	1.47	0.67	0.04	2	0.12	1.54162e-10	4.97717	up	--	--	--
c31923.graph_c0	11	0.21	4	0.08	8	0.17	26	0.51	32	0.6	29	0.53	30	0.58	26	0.48	23	0.44	7.67	0.15	29	0.55	26.33	0.5	0.0289381	-1.07095	down	0.785671	0.105734	normal
c40480.graph_c0	8	0.22	6	0.22	8	0.23	168	5.22	161	4.55	130	3.36	47	1.32	43	1.15	30	0.84	7.33	0.22	153	4.38	40	1.1	1.66454e-22	-3.49928	down	3.94833e-13	-1.67294	down
c32633.graph_c0	4559	132.9	4703	136.98	4457	133.53	2001	57.03	2052	56.52	2323	61.47	225	6.16	198	5.41	161	4.66	4573	134.47	2125.33	58.34	194.67	5.41	0	1.90323	up	3.4729e-223	-3.19148	down
c31264.graph_c0	34	0.78	37	0.9	53	1.29	749	18.25	841	20.36	821	18.61	45	1	44	1.03	40	0.96	41.33	0.99	803.67	19.07	43	1	1.63618e-105	-3.46624	down	2.84421e-133	-3.94835	down
c39710.graph_c0	855	15.64	900	16.4	809	15.21	2050	37.88	2098	37.77	2142	36.63	675	11.82	652	11.46	637	11.62	854.67	15.75	2096.67	37.43	654.67	11.63	1.38809e-17	-0.497813	normal	2.06112e-71	-1.42537	down
c26731.graph_c0	17	0.59	22	0.76	22	0.77	26	0.88	31	1.03	32	1.01	2	0.07	1	0.03	2	0.07	20.33	0.71	29.67	0.97	1.67	0.06	0.526156	0.247604	normal	7.16302e-08	-3.43171	down
c38975.graph_c0	664	9.85	724	10.69	750	11.42	337	5.06	293	4.28	349	4.84	104	1.48	116	1.65	81	1.2	712.67	10.65	326.33	4.73	100.33	1.44	3.55821e-100	1.92206	up	1.13311e-20	-1.44632	down
c34007.graph_c1	7	0.46	5	0.33	5	0.34	44	2.92	54	3.51	64	3.95	5	0.32	8	0.51	2	0.13	5.67	0.38	54	3.46	5	0.32	2.15951e-07	-2.35219	down	5.39761e-11	-3.00982	down
c19547.graph_c0	18	1.55	21	1.81	21	1.84	58	4.99	45	3.8	62	4.97	0	0	1	0.08	6	0.52	20	1.73	55	4.59	2.33	0.2	0.0526005	-0.64723	normal	1.22636e-12	-3.91852	down
c37052.graph_c0	301	6.09	354	7.16	294	6.12	1750	35.79	1734	34.61	1944	36.91	452	8.59	462	8.79	405	7.98	316.33	6.46	1809.33	35.77	439.67	8.45	6.38355e-111	-1.71631	down	2.77985e-101	-1.78708	down
c41609.graph_c0	198	3.13	196	3.07	137	2.44	80	1.5	113	2.17	116	1.93	169	2.83	169	3.04	131	2.25	177	2.88	103	1.87	156.33	2.71	3.59749e-19	1.56958	up	4.54152e-06	0.844003	normal
c34030.graph_c0	94	2.79	80	2.37	85	2.6	283	8.5	309	9.05	331	9.17	144	4.11	160	4.57	146	4.33	86.33	2.59	307.67	8.91	150	4.34	9.55755e-12	-1.03036	down	3.2983e-08	-0.780005	normal
c39208.graph_c0	39	1.67	32	1.37	30	1.31	12	0.52	9	0.38	2	0.08	3	0.12	3	0.12	4	0.17	33.67	1.45	7.67	0.33	3.33	0.14	2.56131e-10	2.80828	up	--	--	--
c29592.graph_c0	32	2.69	28	2.36	33	2.83	247	20.74	278	22.95	293	23.01	75	6.01	46	3.73	50	4.2	31	2.63	272.67	22.23	57	4.65	6.28366e-30	-2.31919	down	1.43223e-26	-1.99024	down
c40064.graph_c0	27	1.07	44	1.75	31	1.26	134	5.36	145	5.66	146	5.42	288	10.93	304	11.64	245	9.72	34	1.36	141.67	5.48	279	10.76	9.17385e-08	-1.24951	down	7.45518e-18	1.21975	up
c40190.graph_c0	1312	42.25	1206	37.71	1215	39.65	722	26.9	825	28.83	874	29.41	292	10.2	313	11.23	298	10.64	1244.33	39.87	807	28.38	301	10.69	4.02152e-100	1.42217	up	7.29752e-28	-1.16558	down
c40147.graph_c3	5161	114.07	5096	111.31	5058	114.05	3153	69.95	3201	69.53	3115	64.08	2353	49.24	2374	49.46	1992	43.34	5105	113.14	3156.33	67.85	2239.67	47.35	6.80037e-268	1.48926	up	0.000615955	-0.247992	normal
c23707.graph_c0	22	0.65	25	0.7	18	0.53	141	4.11	169	4.77	150	4.08	153	4.42	166	4.31	134	3.92	21.67	0.63	153.33	4.32	151	4.22	5.48074e-15	-2.00224	down	0.19285	0.224062	normal
c30410.graph_c0	241	5.97	192	4.8	186	4.81	190	4.64	182	4.26	206	4.85	771	18.17	792	18.74	683	16.82	206.33	5.19	192.67	4.58	748.67	17.91	1.22005e-10	0.893046	normal	5.72453e-92	2.20162	up
c22926.graph_c0	41	1.38	46	1.53	42	1.42	176	5.91	164	5.33	141	4.37	35	1.12	34	1.11	25	0.83	43	1.44	160.33	5.2	31.33	1.02	4.15983e-07	-1.09605	down	9.81365e-19	-2.08333	down
c41328.graph_c0	178	6.69	195	6.43	222	6.97	882	29.47	876	29.21	949	26.27	495	16.3	520	16.15	355	9.44	198.33	6.7	902.33	28.32	456.67	13.96	2.91509e-44	-1.38476	down	2.38083e-12	-0.736754	normal
c32441.graph_c0	539	22.46	496	20.58	466	19.97	546	23.22	628	26.38	622	24.71	112	4.6	142	5.83	116	4.98	500.33	21	598.67	24.77	123.33	5.14	7.9241e-10	0.537694	normal	4.62193e-53	-2.01983	down
c33929.graph_c0	785	27.98	717	25.53	682	24.94	1072	38.47	1035	36.28	1257	41.84	307	10.46	245	8.4	347	12.34	728	26.15	1121.33	38.86	299.67	10.4	0.0211345	0.175533	normal	6.22797e-37	-1.63406	down
c33878.graph_c0	34	1.17	36	1.2	34	1.17	221	7.69	219	7.34	250	7.97	37	1.21	53	1.74	27	0.92	34.67	1.18	230	7.67	39	1.29	3.93707e-21	-1.91643	down	2.69579e-28	-2.28971	down
c41217.graph_c0	323	11.18	337	12.35	329	12.26	180	6.78	211	7.3	193	6.15	120	4.08	136	4.41	100	3.54	329.67	11.93	194.67	6.74	118.67	4.01	7.94688e-41	1.55295	up	0.00609358	-0.464675	normal
c34958.graph_c0	598	21.19	607	21.48	586	21.87	3255	118.45	3036	108.25	3176	106.73	1283	44.04	1332	45.63	1322	47.11	597	21.51	3155.67	111.14	1312.33	45.59	1.3773e-149	-1.60491	down	5.69634e-36	-1.01132	down
c32954.graph_c0	565	28.5	601	28.37	658	35.62	420	23.28	412	20.67	488	24.27	549	27.92	506	27.06	632	34.37	608	30.83	440	22.74	562.33	29.78	1.04545e-44	1.26428	up	1.47083e-06	0.613444	normal
c32496.graph_c0	608	12.52	696	14.26	549	11.62	7145	148.65	7761	157.3	7763	149.56	675	13.33	662	13.16	487	10.05	617.67	12.8	7556.33	151.84	608	12.18	0	-2.81461	down	0	-3.38508	down
c37769.graph_c0	617	17.02	648	17.12	602	16.32	1228	32.44	1213	30.49	1301	30.94	2687	56.61	2839	58.88	2462	54.64	622.33	16.82	1247.33	31.29	2662.67	56.71	0.00281881	-0.205748	normal	2.99246e-82	1.3424	up
c40094.graph_c0	10	0.42	11	0.46	9	0.36	124	5.12	125	5.17	112	4.37	39	1.49	58	2.14	24	0.96	10	0.41	120.33	4.89	40.33	1.53	2.04699e-16	-2.73471	down	1.78019e-07	-1.31985	down
c35738.graph_c1	39	1.79	44	1.77	29	1.18	163	5.6	208	6.8	186	6.95	64	2.68	63	2.07	47	1.68	37.33	1.58	185.67	6.45	58	2.14	4.5431e-12	-1.50483	down	6.8193e-13	-1.41834	down
c33008.graph_c0	3	0.14	0	0	3	0.16	41	2.82	34	1.59	35	1.55	1	0.05	6	0.29	3	0.15	2	0.1	36.67	1.99	3.33	0.16	8.68102e-07	-3.11074	down	3.92241e-08	-2.96009	down
c31398.graph_c0	92	6.61	80	5.94	91	6.53	38	2.61	39	2.62	33	2.13	5	0.33	7	0.46	8	0.55	87.67	6.36	36.67	2.45	6.67	0.45	7.83148e-18	2.03185	up	4.9768e-06	-2.08917	down
c40862.graph_c0	6722	44.45	7001	45.64	6411	43.36	8094	53.72	8120	52.49	8585	52.56	1752	15.83	2057	17.69	1472	12.02	6711.33	44.48	8266.33	52.92	1760.33	15.18	7.50906e-47	0.496087	normal	1.15963e-141	-1.98334	down
c27411.graph_c0	378	9.75	459	11.82	388	10.26	39	1.06	33	0.93	22	0.52	12	0.31	20	0.57	9	0.2	408.33	10.61	31.33	0.84	13.67	0.36	1.03034e-131	4.46913	up	0.0344693	-0.920896	normal
c19611.graph_c0	25	2.18	21	1.84	26	2.31	3	0.26	13	1.11	9	0.73	1	0.08	0	0	5	0.44	24	2.11	8.33	0.7	2	0.17	2.33389e-06	2.22688	up	--	--	--
c35293.graph_c0	56	4.69	59	4.03	50	3.79	111	8.23	94	7.18	105	7.8	10	1.08	11	0.64	7	0.6	55	4.17	103.33	7.74	9.33	0.77	0.627805	-0.11307	normal	7.30789e-20	-3.12523	down
c34496.graph_c0	32	2.65	25	2.03	25	2.07	94	7.63	100	8.01	124	10.2	55	4.29	55	4.32	40	3.24	27.33	2.25	106	8.61	50	3.95	1.39326e-05	-1.14006	down	0.000369623	-0.824126	normal
c27654.graph_c0	5	0.3	6	0.89	13	0.8	45	2.71	38	2.24	47	2.63	14	0.8	14	0.81	6	0.36	8	0.66	43.33	2.53	11.33	0.66	0.000391575	-1.5746	down	4.35277e-05	-1.62724	down
c19399.graph_c0	18	1.76	12	1.18	28	2.79	325	31.73	309	29.71	317	28.91	186	17.35	204	19.28	147	14.38	19.33	1.91	317	30.12	179	17	1.84104e-42	-3.20324	down	3.40773e-05	-0.576852	normal
c38199.graph_c0	83	3.7	110	6.02	134	5.98	1177	54.12	1332	56.98	1293	53.39	402	19.12	377	17.66	363	17.71	109	5.23	1267.33	54.83	380.67	18.16	6.9866e-123	-2.7341	down	1.19342e-55	-1.48085	down
c32038.graph_c0	71	1.67	61	1.56	55	1.32	333	8.1	336	8.26	359	8.21	167	3.78	162	3.84	156	3.67	62.33	1.52	342.67	8.19	161.67	3.76	4.47575e-25	-1.65354	down	5.88401e-10	-0.828582	normal
c32975.graph_c0	298	6.19	258	5.58	250	5.55	404	8.66	449	9.42	449	8.95	933	18.9	889	18.14	813	17.2	268.67	5.77	434	9.01	878.33	18.08	0.353888	0.105127	normal	1.28152e-41	1.26471	up
c31098.graph_c0	2	0.13	4	0.25	5	0.32	50	3.07	81	4.87	72	4.11	44	2.57	38	2.26	48	2.93	3.67	0.23	67.67	4.02	43.33	2.59	8.12833e-11	-3.23436	down	0.18768	-0.37732	normal
c27702.graph_c0	42	0.89	50	1.06	37	0.81	327	7	305	6.37	308	6.11	84	1.71	82	1.67	90	1.91	43	0.92	313.33	6.49	85.33	1.76	2.03603e-29	-2.05717	down	7.24071e-24	-1.61418	down
c40059.graph_c1	1348	34.43	1316	33.67	1303	34.26	1048	23.42	1025	22.52	1109	25.44	296	7.84	395	10.27	261	5.98	1322.33	34.12	1060.67	23.79	317.33	8.03	8.65721e-83	1.11486	up	5.22174e-41	-1.49085	down
c35422.graph_c0	40	3.04	33	2.51	55	4.32	3	0.26	0	0	2	0.16	2	0.14	3	0.22	0	0	42.67	3.29	1.67	0.14	1.67	0.12	1.25525e-16	5.0232	up	--	--	--
c26737.graph_c0	0	0	6	0.28	7	0.34	33	1.52	37	1.66	39	1.71	54	2.24	42	1.74	70	3.2	4.33	0.21	36.33	1.63	55.33	2.39	7.26182e-05	-2.13713	down	0.00495219	0.853116	normal
c41001.graph_c1	1172	35.29	1467	44.21	1244	38.79	327	11.48	277	9.23	338	9.85	412	11.7	473	12.87	386	12.46	1294.33	39.43	314	10.19	423.67	12.34	1.87451e-226	2.83612	up	1.4116e-08	0.679386	normal
c22495.graph_c0	27	3.75	20	2.8	25	3.52	6	0.83	12	1.63	8	1.03	18	2.37	27	3.63	15	2.08	24	3.36	8.67	1.16	20	2.69	1.82733e-06	2.17611	up	--	--	--
c36318.graph_c0	111	8.31	81	6.02	92	7.14	302	24.5	305	23.95	320	24.12	963	70.44	884	66.87	864	65.96	94.67	7.16	309	24.19	903.67	67.76	2.03162e-09	-0.905346	normal	2.36649e-73	1.79551	up
c24132.graph_c0	9	0.32	4	0.11	0	0	42	1.15	37	1.08	23	0.59	8	0.19	7	0.17	6	0.22	4.33	0.14	34	0.94	7	0.19	0.000338347	-2.04782	down	4.76671e-05	-1.92436	down
c34342.graph_c0	769	61.82	696	56.02	638	52.31	1572	125.93	1569	123.11	1523	113.13	197	14.9	221	17.04	189	14.98	701	56.72	1554.67	120.72	202.33	15.64	1.21613e-06	-0.353651	normal	2.49302e-153	-2.68644	down
c27968.graph_c1	76	3.58	52	2.45	51	2.46	562	26.59	591	27.35	648	28.5	60	2.72	79	3.58	77	3.62	59.67	2.83	600.33	27.48	72	3.31	8.92e-65	-2.52184	down	1.00669e-79	-2.79032	down
c27371.graph_c0	9	0.23	8	0.2	5	0.13	28	0.71	34	0.83	28	0.66	75	1.84	80	1.92	70	1.81	7.33	0.19	30	0.73	75	1.86	0.0144572	-1.18417	down	9.90592e-09	1.54305	up
c39199.graph_c0	446	14.3	431	13.7	390	12.75	255	8.2	311	10.07	313	9.51	3436	106.54	3457	107.27	3354	107.87	422.33	13.58	293	9.26	3415.67	107.23	1.63632e-37	1.32262	up	0	3.78971	up
c33579.graph_c0	18	0.71	14	0.52	7	0.29	254	9.58	251	9.26	287	10.04	17	0.59	40	1.47	13	0.48	13	0.51	264	9.63	23.33	0.85	7.44294e-38	-3.49527	down	1.6179e-40	-3.20862	down
c39894.graph_c1	46	1.87	42	2.57	49	3.48	58	2.17	69	2.69	72	2.35	177	7.87	185	9.04	178	7.21	45.67	2.64	66.33	2.4	180	8.04	0.324737	0.257892	normal	7.1885e-20	1.67979	up
c39801.graph_c0	240	4.46	231	4.28	258	4.91	1077	19.99	1014	18.33	1129	19.44	256	4.53	308	5.44	224	4.12	243	4.55	1073.33	19.25	262.67	4.7	1.39313e-50	-1.34305	down	8.10521e-65	-1.77859	down
c34877.graph_c0	189	7.12	193	7.26	189	7.3	56	2.12	53	1.96	69	2.43	4	0.14	21	0.76	4	0.15	190.33	7.23	59.33	2.17	9.67	0.35	5.77658e-47	2.46658	up	7.47925e-08	-2.27143	down
c27432.graph_c1	155	33.55	110	24.23	118	25.71	115	24.38	100	21.18	115	23.05	0	0	0	0	0	0	127.67	27.83	110	22.87	0	0	2.31253e-08	1.0058	up	5.82312e-18	-6.72987	down
c33633.graph_c0	12086	423.37	11336	396.24	11203	402.12	7545	266.58	7394	254.74	8299	271.57	45666	1528.58	44644	1503.75	45827	1601.36	11541.7	407.24	7746	264.3	45379	1544.56	1.13606e-303	1.37305	up	0	2.80314	up
c29255.graph_c0	1	0.09	14	1.24	3	0.27	43	3.8	31	2.7	42	3.47	1	0.08	0	0	0	0	6	0.53	38.67	3.32	0.33	0.03	0.000664689	-1.79329	down	1.81073e-10	-4.94178	down
c38026.graph_c0	1244	39.75	1257	38.4	1372	41.22	994	37.98	1090	38.3	981	32.97	1696	65.1	1674	62.18	1574	61.76	1291	39.79	1021.67	36.42	1648	63.01	8.45929e-58	1.13303	up	5.07544e-29	0.938064	normal
c36624.graph_c0	6	0.18	7	0.21	8	0.25	110	3.93	92	3.13	82	2.49	22	0.74	24	0.64	20	0.71	7	0.21	94.67	3.18	22	0.7	1.74048e-13	-2.87622	down	2.08152e-10	-1.82273	down
c39824.graph_c1	1730	32.67	1968	35.88	1687	32.9	548	11.6	607	12.94	588	11.56	600	11.97	672	13.78	446	9.53	1795	33.82	581	12.03	572.67	11.76	2.04921e-281	2.4216	up	0.0590288	0.220885	normal
c23853.graph_c0	6	0.59	4	0.39	4	0.4	47	4.57	38	3.64	43	3.91	79	7.34	79	7.44	64	6.24	4.67	0.46	42.67	4.04	74	7.01	4.40172e-06	-2.28046	down	5.01231e-05	1.02508	up
c34389.graph_c0	0	0	2	0.09	2	0.07	17	0.6	33	1.16	25	0.82	0	0	0	0	5	0.17	1.33	0.05	25	0.86	1.67	0.06	4.40591e-05	-3.01309	down	0.00904691	-2.46367	down
c36197.graph_c0	1	0.03	1	0.03	4	0.13	192	6.05	196	6	222	6.46	3	0.09	0	0	2	0.06	2	0.06	203.33	6.17	1.67	0.05	1.30978e-25	-5.50662	down	3.5607e-31	-6.10146	down
c35436.graph_c0	1389	44.93	1477	47.42	1272	42	1753	55.66	1877	58.43	1840	54.13	3567	107.72	3277	99.53	3334	104.78	1379.33	44.78	1823.33	56.07	3392.67	104.01	2.12166e-11	0.393151	normal	8.47904e-51	1.14703	up
c34237.graph_c0	97	4.25	108	4.77	97	4.45	394	17.33	395	16.59	406	15.94	773	33.19	710	30.41	792	35.78	100.67	4.49	398.33	16.62	758.33	33.13	2.55539e-18	-1.18367	down	9.92718e-28	1.18112	up
c34407.graph_c0	141	2.53	113	2.09	127	2.41	207	3.79	232	4.36	236	4.14	80	1.35	59	1.01	72	1.34	127	2.34	225	4.1	70.33	1.23	0.870986	-0.0267612	normal	6.55807e-15	-1.41237	down
c33242.graph_c0	4	0.11	2	0.05	2	0.19	27	0.72	22	1.06	29	1.12	0	0	0	0	1	0.09	2.67	0.12	26	0.97	0.33	0.03	0.000247283	-2.28928	down	4.10529e-08	-4.41489	down
c38697.graph_c1	48	1.43	41	1.17	44	1.21	264	8	236	6.89	222	5.94	388	11.22	402	12.11	284	8.59	44.33	1.27	240.67	6.94	358	10.64	5.59453e-17	-1.63459	down	3.83443e-09	0.810084	normal
c40738.graph_c0	23148	1623.18	23998	1613.52	23895	1635.32	13900	1418.22	14380	1419.43	14866	1427.55	17049	1650.93	16349	1603.79	16597	1753.03	23680.3	1624.01	14382	1421.73	16665	1669.25	0	1.51664	up	7.52098e-12	0.466335	normal
c41989.graph_c0	133	9.67	133	9.68	126	9.36	112	8.15	157	11.21	134	9.08	18	1.25	28	1.96	18	1.31	130.67	9.57	134.33	9.48	21.33	1.51	8.45304e-06	0.75322	normal	2.92705e-18	-2.36248	down
c32991.graph_c0	604	67.93	549	64.85	453	51.7	1309	149.07	1374	151.69	1437	158.12	60	6.41	55	5.82	61	6.86	535.33	61.49	1373.33	152.96	58.67	6.36	2.39875e-12	-0.562002	normal	2.44644e-213	-4.27678	down
c35130.graph_c0	1	0.23	5	0.46	5	0.42	47	2.89	47	2.59	46	2.42	21	1.1	31	1.44	23	1.73	3.67	0.37	46.67	2.63	25	1.42	2.00191e-07	-2.71548	down	0.0544767	-0.635707	normal
c37013.graph_c0	2	0.36	2	0.36	2	0.36	5	0.88	5	0.87	4	0.66	29	4.91	22	3.81	30	5.36	2	0.36	4.67	0.8	27	4.69	--	--	--	4.48852e-07	2.59448	up
c38005.graph_c0	5	0.23	4	0.19	12	0.6	64	2.98	60	2.78	52	2.25	27	1.2	29	1.29	33	1.67	7	0.34	58.67	2.67	29.67	1.39	4.05374e-07	-2.18841	down	0.0181315	-0.715783	normal
c23555.graph_c0	6	0.16	10	0.25	4	0.11	5	0.13	7	0.17	15	0.36	44	1.09	20	0.51	29	0.76	6.67	0.17	9	0.22	31	0.79	--	--	--	3.80669e-05	1.93208	up
c37462.graph_c0	24	0.75	22	1.09	22	1.12	73	2.26	71	2.94	87	2.38	22	0.72	25	1.51	7	0.38	22.67	0.99	77	2.53	18	0.87	0.00117567	-0.949677	normal	3.37057e-08	-1.80934	down
c33790.graph_c0	198	14.04	175	12.43	198	14.35	87	6.17	90	6.27	97	6.41	41	2.77	46	3.14	52	3.68	190.33	13.61	91.33	6.28	46.33	3.2	5.51426e-32	1.84907	up	0.00355516	-0.712215	normal
c31592.graph_c0	6	0.33	5	0.28	5	0.28	46	2.55	34	1.84	20	1.03	48	2.53	30	1.59	34	1.87	5.33	0.3	33.33	1.81	37.33	2	0.000906338	-1.75781	down	0.291135	0.390779	normal
c37767.graph_c0	169	2.44	202	2.89	170	2.57	285	4.15	244	3.47	246	3.3	510	7.11	635	8.85	414	6.05	180.33	2.63	258.33	3.64	519.67	7.34	0.0516996	0.274733	normal	1.96393e-20	1.2435	up
c39574.graph_c0	1441	102.12	1465	102.07	1463	106.89	1181	81.07	1169	76.6	1262	77.22	1075	61.9	1142	65.42	995	60.41	1456.33	103.69	1204	78.3	1070.67	62.58	2.99276e-83	1.07155	up	0.334593	0.080892	normal
c31543.graph_c0	10	0.9	13	1.16	21	1.89	92	8.44	81	7.29	110	9.41	10	0.77	19	1.54	6	0.47	14.67	1.32	94.33	8.38	11.67	0.93	1.06324e-08	-1.8456	down	2.38438e-15	-2.68957	down
c41853.graph_c0	15	0.39	16	0.42	10	0.27	118	3.12	137	3.53	129	3.16	31	0.78	57	1.43	51	1.33	13.67	0.36	128	3.27	46.33	1.18	1.94678e-15	-2.38918	down	5.17263e-07	-1.19473	down
c32851.graph_c0	10	0.78	5	0.39	12	0.96	40	3.13	32	2.46	35	2.61	20	1.49	22	1.66	21	1.64	9	0.71	35.67	2.73	21	1.6	0.011053	-1.14377	down	0.176521	-0.497934	normal
c41329.graph_c0	1331	66.53	1236	61.72	1226	62.74	123	6.17	84	4.13	148	6.9	0	0	0	0	0	0	1264.33	63.66	118.33	5.73	0	0	4.75147e-112	4.19041	up	2.30926e-18	-6.79944	down
c23973.graph_c0	1	0.06	1	0.06	0	0	42	2.55	45	2.68	30	1.7	2	0.12	0	0	0	0	0.67	0.04	39	2.31	0.67	0.04	5.5763e-08	-4.27247	down	2.24211e-10	-4.58107	down
c30190.graph_c0	0	0	0	0	2	0.14	28	2.13	27	2.13	40	2.9	1	0.11	8	0.64	2	0.19	0.67	0.05	31.67	2.39	3.67	0.31	7.59304e-07	-3.97759	down	2.2145e-06	-2.62613	down
c36833.graph_c0	7655	211.76	7538	207.41	7329	207.57	4397	122.71	4825	132.38	4338	112.07	5574	146.65	5719	151.58	4763	134.02	7507.33	208.91	4520	122.39	5352	144.08	1.39662e-221	1.52655	up	5.27526e-11	0.489028	normal
c19486.graph_c0	0	0	4	0.21	1	0.05	41	2.2	31	1.63	35	1.75	4	0.2	4	0.21	1	0.05	1.67	0.09	35.67	1.86	3	0.15	8.37736e-07	-3.27699	down	3.19327e-08	-3.0532	down
c39907.graph_c0	133	3.46	105	2.22	131	3.67	498	11.86	441	10.37	473	11.26	198	5.04	260	5.58	189	3.72	123	3.12	470.67	11.16	215.67	4.78	8.1207e-18	-1.13551	down	2.5354e-11	-0.875813	normal
c32311.graph_c0	19	1.13	28	1.7	19	1.24	22	1.27	9	0.51	11	0.59	99	5.87	83	4.75	58	3.52	22	1.36	14	0.79	80	4.71	0.00193052	1.38657	up	2.27986e-15	2.67194	up
c29644.graph_c0	76	1.23	61	0.98	68	1.13	341	5.56	419	6.65	411	6.2	353	5.45	296	4.59	359	5.78	68.33	1.11	390.33	6.14	336	5.27	1.3361e-27	-1.70749	down	0.779985	0.0414376	normal
c38874.graph_c0	124	2.3	146	2.81	109	1.92	811	14.91	825	14.75	994	17.09	732	13.1	634	11.07	648	11.68	126.33	2.34	876.67	15.58	671.33	11.95	2.68332e-67	-1.99069	down	0.213708	-0.129886	normal
c41178.graph_c0	205	7.78	207	8.07	213	8.61	387	13.28	366	13.63	394	13.85	741	26.59	846	30.91	610	23.17	208.33	8.15	382.33	13.59	732.33	26.89	0.519846	-0.078496	normal	1.87057e-28	1.17932	up
c27647.graph_c0	11	0.65	8	0.47	2	0.12	122	7.18	97	5.6	138	7.56	15	0.84	11	0.62	7	0.41	7	0.41	119	6.78	11	0.62	4.79579e-17	-3.19553	down	1.79635e-21	-3.10069	down
c28011.graph_c0	295	11.75	218	8.67	215	8.78	925	37.07	1046	41.68	967	35.96	678	25.81	556	21.29	619	24.6	242.67	9.73	979.33	38.24	617.67	23.9	1.5289e-30	-1.21442	down	0.000118436	-0.410803	normal
c33577.graph_c0	14	0.56	12	0.48	8	0.33	123	4.94	124	4.87	119	4.43	2	0.08	4	0.15	2	0.08	11.33	0.46	122	4.75	2.67	0.1	7.01016e-16	-2.58137	down	1.57489e-24	-4.91895	down
c38468.graph_c0	5755	349.63	5938	348.61	5493	339.04	4201	229.4	4503	237.25	4797	242.16	1950	133.5	1934	125.39	1977	141.61	5728.67	345.76	4500.33	236.27	1953.67	133.5	1.47496e-197	1.14571	up	8.28788e-36	-0.946783	normal
c19712.graph_c0	1	0.04	8	0.29	2	0.07	180	6.5	179	6.31	213	7.14	14	0.48	18	0.62	16	0.57	3.67	0.13	190.67	6.65	16	0.56	3.67413e-27	-4.70846	down	5.45566e-35	-3.26315	down
c19725.graph_c0	33	2.52	29	2.22	48	3.75	131	10.02	126	9.47	138	9.84	59	4.3	41	3.02	63	4.81	36.67	2.83	131.67	9.78	54.33	4.04	1.28329e-05	-1.03382	down	6.73477e-06	-1.00661	down
c36150.graph_c0	826	35.56	829	36.11	751	33.17	3344	143.77	3483	146.27	3647	146.23	3131	128.42	3070	126.72	3261	140.08	802	34.95	3491.33	145.42	3154	131.74	1.10195e-136	-1.32419	down	0.192339	0.109727	normal
c23405.graph_c0	4	0.53	12	1.43	12	1.74	31	3.65	21	2.69	22	2.66	6	0.68	4	0.71	6	0.71	9.33	1.23	24.67	3	5.33	0.7	0.253441	-0.580237	normal	0.000577509	-1.81881	down
c32267.graph_c0	25	1.08	21	0.91	26	1.15	45	1.96	51	2.17	27	1.09	0	0	1	0.04	0	0	24	1.05	41	1.74	0.33	0.01	0.965326	0.0169662	normal	1.02356e-10	-5.00844	down
c36723.graph_c1	126	52.17	114	48.96	113	46.2	90	35.52	84	33.89	90	34.23	30	11.82	30	12.22	24	9.98	117.67	49.11	88	34.55	28	11.34	1.87042e-11	1.20858	up	2.56971e-07	-1.37978	down
c27289.graph_c0	5	0.18	5	0.17	1	0.03	340	11.47	371	12.22	401	12.54	43	1.38	35	1.13	31	1.04	3.67	0.13	370.67	12.08	36.33	1.18	3.97923e-42	-5.64885	down	3.09661e-60	-3.07298	down
c34339.graph_c1	32	1.66	34	1.77	33	1.76	130	6.78	108	5.7	139	6.74	69	3.42	78	4.01	77	4.25	33	1.73	125.67	6.41	74.67	3.89	2.98277e-06	-1.11855	down	0.01799	-0.491598	normal
c40229.graph_c0	732	23.14	655	23.03	693	23.84	448	13.54	469	15.53	511	15.73	465	14.51	501	15.38	437	13.82	693.33	23.34	476	14.93	467.67	14.57	6.58326e-61	1.33933	up	0.0338661	0.22519	normal
c30754.graph_c1	3390	132.7	3250	127.03	3261	130.91	3875	152.61	3944	151.78	4263	155.79	28344	1060.2	26651	1002.96	28033	1094.74	3300.33	130.21	4027.33	153.39	27676	1052.63	1.02473e-36	0.510592	normal	0	3.03283	up
c39036.graph_c0	225	6.47	202	5.57	195	5.52	178	5.44	172	5.09	179	4.97	75	2.13	87	2.42	81	2.44	207.33	5.85	176.33	5.17	81	2.33	2.16118e-14	1.02672	up	1.9714e-06	-0.863881	normal
c29980.graph_c0	63	2.88	57	2.59	52	2.38	215	9.67	202	9.09	212	8.86	170	7.34	130	5.63	94	4.32	57.33	2.62	209.67	9.21	131.33	5.76	5.31255e-09	-1.06787	down	0.0166193	-0.430354	normal
c40938.graph_c1	364	8.95	441	10.47	377	10	3551	86.93	3617	85.08	3830	84.82	2396	55.86	2381	57.55	1726	41.42	394	9.81	3666	85.61	2167.67	51.61	0	-2.41886	down	9.2219e-10	-0.513922	normal
c36119.graph_c0	65	1.58	63	1.5	50	1.27	44	1.05	22	0.53	31	0.78	47	1.12	67	1.59	45	1.66	59.33	1.45	32.33	0.79	53	1.46	1.04047e-08	1.64293	up	0.00335049	0.932911	normal
c31092.graph_c0	33	2.46	32	2.35	26	1.88	122	8.89	112	8.23	130	8.8	97	7.01	72	5.09	88	6.53	30.33	2.23	121.33	8.64	85.67	6.21	1.13153e-06	-1.18946	down	0.245295	-0.245143	normal
c39186.graph_c0	32	1.2	43	1.09	51	1.56	28	0.9	31	1.04	41	1.11	136	4.22	152	5.73	126	3.37	42	1.28	33.33	1.02	138	4.44	0.000289346	1.11638	up	2.52357e-23	2.27171	up
c39507.graph_c0	4317	101.62	4328	102.02	4134	99.91	2263	53.4	2239	51.61	2443	53.47	1965	44.07	2014	45.28	1991	46.56	4259.67	101.18	2315	52.83	1990	45.3	0	1.67671	up	0.665529	0.0361044	normal
c28799.graph_c0	30	8.41	39	11.33	33	9.44	18	5.11	24	6.72	22	5.95	29	8	46	13.16	42	12.32	34	9.73	21.33	5.93	39	11.16	2.93623e-05	1.4371	up	0.0021561	1.09193	up
c35059.graph_c0	466	12.64	435	10.75	477	11.74	1744	49.15	1628	43.64	1750	44.44	1561	36.77	1740	40.53	1359	33.62	459.33	11.71	1707.33	45.74	1553.33	36.97	8.16019e-52	-1.09588	down	0.192625	0.110054	normal
c38032.graph_c0	5873	247.72	5887	245.59	5397	231.37	41722	1766.61	42062	1740.27	47021	1850.99	3181	125.87	2862	115.9	3457	143.9	5719	241.56	43601.7	1785.96	3166.67	128.56	0	-2.13201	down	0	-3.5149	down
c32945.graph_c0	4619	116.93	4506	113.41	4638	120.76	3912	97.33	3926	94.87	3905	89.66	141	3.23	150	3.43	127	3.15	4587.67	117.03	3914.33	93.95	139.33	3.27	1.52261e-126	1.02519	up	0	-4.55235	down
c35758.graph_c0	384	20.84	389	21.84	357	20.33	298	17.37	364	22.22	354	21.03	76	4.82	86	4.56	86	5.46	376.67	21	338.67	20.21	82.67	4.95	2.983e-20	0.949121	normal	3.78165e-28	-1.76922	down
c34027.graph_c0	33	1.28	30	1.16	29	1.15	46	1.79	38	1.44	45	1.62	365	13.48	331	12.3	472	18.2	30.67	1.2	43	1.62	389.33	14.66	0.33949	0.303797	normal	2.6652e-63	3.40784	up
c27921.graph_c0	0	0	2	0.04	2	0.05	175	3.95	169	3.72	191	4	26	0.56	27	0.58	15	0.34	1.33	0.03	178.33	3.89	22.67	0.49	5.31364e-22	-5.74041	down	3.40389e-28	-2.68903	down
c36387.graph_c0	44	0.84	53	1.02	38	0.77	171	3.22	169	2.82	175	2.72	261	4.82	275	4.43	234	4.06	45	0.88	171.67	2.92	256.67	4.44	3.76673e-08	-1.12693	down	2.79672e-09	0.825435	normal
c41207.graph_c0	80	1.3	58	0.96	69	1.22	132	2.18	147	2.41	127	2.01	341	5.54	358	5.87	263	4.36	69	1.16	135.33	2.2	320.67	5.26	0.405083	-0.174768	normal	2.90151e-24	1.4804	up
c30100.graph_c0	64	4.2	60	3.47	72	4.91	375	24.1	401	24.85	448	27.31	292	18.18	256	16.01	279	18.11	65.33	4.19	408	25.42	275.67	17.43	5.38209e-33	-1.8348	down	0.0146374	-0.309124	normal
c40932.graph_c0	4077	94.78	4090	93	3916	92.85	1926	58.43	1999	60.53	2088	58.24	3876	116.67	3846	118.75	3391	110.49	4027.67	93.54	2004.33	59.07	3704.33	115.3	0	1.80359	up	1.34746e-69	1.13469	up
c41848.graph_c0	26	2.32	33	2.96	34	3.09	1	0.09	1	0.09	8	0.66	9	0.76	17	1.46	14	1.25	31	2.79	3.33	0.28	13.33	1.16	2.93444e-12	3.78173	up	--	--	--
c26735.graph_c0	2	0.05	3	0.09	5	0.13	142	3.55	123	3	159	3.68	10	0.24	17	0.4	15	0.37	3.33	0.09	141.33	3.41	14	0.34	1.6557e-21	-4.40172	down	7.01263e-25	-3.01492	down
c40071.graph_c0	56	1.24	77	1.9	56	1.86	242	5.41	242	5.16	274	6.06	178	4.33	164	3.32	138	2.96	63	1.67	252.67	5.54	160	3.54	6.08667e-12	-1.19939	down	0.00560613	-0.408142	normal
c35148.graph_c1	46	3.34	71	5.17	54	4.01	357	25.96	343	25.1	375	25.45	169	12.31	125	8.69	122	8.85	57	4.17	358.33	25.5	138.67	9.95	1.22041e-28	-1.84567	down	1.64254e-14	-1.11498	down
c22884.graph_c0	2	0.21	1	0.11	0	0	38	3.55	29	2.31	42	3.5	1	0.1	4	0.41	1	0.1	1	0.11	36.33	3.12	2	0.2	2.03698e-07	-3.82358	down	4.63537e-09	-3.5245	down
c34299.graph_c0	65	2.03	81	2.57	81	2.59	326	10.34	314	9.77	364	10.71	230	6.87	216	6.54	204	6.32	75.67	2.4	334.67	10.27	216.67	6.58	4.58292e-18	-1.3402	down	0.00410577	-0.374018	normal
c41412.graph_c0	3594	51.07	3707	51.97	3429	49.01	1936	30.92	1918	29.46	2005	29.29	2131	34.79	2117	34.8	1684	28.85	3576.67	50.68	1953	29.89	1977.33	32.81	0	1.66901	up	0.00061025	0.26333	normal
c19778.graph_c0	9	0.46	11	0.56	9	0.47	9	0.46	17	0.86	10	0.48	40	1.96	32	1.58	34	1.74	9.67	0.5	12	0.6	35.33	1.76	--	--	--	1.69031e-05	1.73479	up
c33398.graph_c0	13	1.07	2	0.11	5	0.34	42	2.27	30	1.58	26	1.3	26	1.2	47	2.36	37	1.82	6.67	0.51	32.67	1.72	36.67	1.79	0.00645447	-1.42449	down	0.262245	0.401258	normal
c35377.graph_c0	115	13.02	109	12.27	117	13.57	99	10.97	70	7.48	83	8.64	18	1.83	29	3.09	17	1.81	113.67	12.95	84	9.03	21.33	2.24	1.63264e-10	1.22394	up	2.26269e-08	-1.69417	down
c20906.graph_c0	2	0.24	0	0	4	0.48	20	2.22	22	2.43	23	2.41	3	0.33	9	0.97	11	1.22	2	0.24	21.67	2.35	7.67	0.84	0.00063374	-2.36878	down	0.027133	-1.15179	down
c27541.graph_c0	322	7.45	352	8.11	288	6.84	3319	77.42	3195	72.68	3778	81.65	425	9.41	393	8.73	342	7.91	320.67	7.47	3430.67	77.25	386.67	8.68	5.53681e-293	-2.61841	down	8.97364e-255	-2.8937	down
c19459.graph_c0	1	0.05	0	0	4	0.2	28	1.49	26	1.23	37	1.66	11	0.58	16	0.74	10	0.48	1.67	0.08	30.33	1.46	12.33	0.6	8.3651e-06	-3.03867	down	0.0186972	-1.00228	down
c38977.graph_c0	4305	88.83	4725	97.15	4353	92.95	4736	97.87	4933	101.01	5044	97.32	9360	193.29	9790	202.56	7844	164.44	4461	92.98	4904.33	98.73	8998	186.76	2.30081e-58	0.659966	normal	4.28681e-69	1.12112	up
c35735.graph_c0	39	2.07	31	1.29	22	1.11	147	6.07	118	5.57	131	5.08	23	1.72	28	1.28	45	2.37	30.67	1.49	132	5.57	32	1.79	2.0887e-07	-1.29647	down	2.21616e-11	-1.75236	down
c40266.graph_c0	352	38.61	325	36.16	312	36.08	275	34.69	291	37.07	311	37.29	853	103.81	689	86.48	712	92.51	329.67	36.95	292.33	36.35	751.33	94.27	9.02664e-20	0.969043	normal	6.34445e-47	1.60912	up
c33787.graph_c0	55	1.3	41	1.07	39	1.06	162	3.96	149	4.44	174	4.78	74	1.94	65	1.94	71	2.1	45	1.14	161.67	4.39	70	1.99	7.99798e-07	-1.03888	down	8.40147e-07	-0.945588	normal
c36936.graph_c0	3167	70	3180	70.59	3144	71.32	1666	40.75	1740	41.97	1790	39.18	1105	24.87	1156	26.84	1011	24.29	3163.67	70.64	1732	40.63	1090.67	25.33	0	1.66596	up	3.27894e-08	-0.416625	normal
c36599.graph_c0	28	1.02	21	0.8	24	0.89	73	2.71	80	2.9	106	3.71	89	3.2	86	3.1	71	2.66	24.33	0.9	86.33	3.11	82	2.99	0.000443628	-1.00892	down	0.446836	0.175747	normal
c32473.graph_c0	27	1.08	50	1.64	33	1.1	223	7.8	198	6.75	228	7.26	26	0.88	16	0.53	14	0.45	36.67	1.27	216.33	7.27	18.67	0.62	2.57025e-16	-1.74914	down	5.02187e-38	-3.23459	down
c36747.graph_c0	29	0.66	16	0.59	27	1.1	13	0.56	28	1.4	14	0.33	22	0.71	9	0.22	17	0.43	24	0.78	18.33	0.76	16	0.45	0.00701448	1.14477	up	0.922843	0.053065	normal
c36260.graph_c1	151	3.15	140	2.91	124	2.66	565	11.89	576	11.82	561	10.93	295	5.89	255	5.11	218	4.54	138.33	2.91	567.33	11.55	256	5.18	1.14628e-25	-1.23716	down	1.5902e-14	-0.898813	normal
c40011.graph_c0	1959	28.35	1840	26.51	1777	26.45	1217	17.79	1207	17.19	1364	18.46	1251	17.33	1240	17.23	1169	16.87	1858.67	27.1	1262.67	17.81	1220	17.14	1.0678e-134	1.35502	up	0.0121828	0.202842	normal
c27992.graph_c0	40	1.78	56	2.54	21	0.97	86	3.85	83	3.64	102	4.24	399	17.08	365	15.68	329	14.69	39	1.76	90.33	3.91	364.33	15.82	0.149221	-0.41069	normal	1.65931e-52	2.25016	up
c19540.graph_c0	1	0.22	0	0	2	0.45	17	3.68	17	3.68	21	4.3	0	0	0	0	1	0.22	1	0.22	18.33	3.89	0.33	0.07	0.000348989	-2.88227	down	2.29528e-06	-3.94932	down
c23386.graph_c0	1	0.05	6	0.3	1	0.05	19	0.94	47	2.28	55	2.53	7	0.33	5	0.24	3	0.15	2.67	0.13	40.33	1.92	5	0.24	3.37986e-06	-2.86736	down	5.56908e-07	-2.56666	down
c27747.graph_c0	3209	74.97	3142	71.77	3218	74.27	1993	43.5	2008	40.64	2187	44.52	703	13.62	721	15.56	535	11.59	3189.67	73.67	2062.67	42.89	653	13.59	1.08877e-226	1.42649	up	6.43895e-62	-1.41082	down
c36179.graph_c0	32	1.16	27	0.98	18	0.67	85	3.11	110	3.93	87	2.95	112	3.89	115	4.01	72	2.61	25.67	0.94	94	3.33	99.67	3.5	0.000177162	-1.06305	down	0.148348	0.320901	normal
c27193.graph_c0	704	57.99	708	58.49	625	52.55	1871	154.03	1846	149.3	2176	166.98	283	22.21	280	22.31	324	26.64	679	56.34	1964.33	156.77	295.67	23.72	1.2984e-28	-0.733432	normal	2.44627e-126	-2.46705	down
c41611.graph_c2	104	9.32	129	12.36	111	10.14	79	8.97	75	8.72	64	7.46	118	13.55	86	8.9	90	10.1	114.67	10.61	72.67	8.38	98	10.85	1.37017e-13	1.44165	up	0.00273871	0.670423	normal
c38656.graph_c0	1425	53.07	1600	58.29	1440	54.01	358	17.17	373	17.59	390	17.02	363	17.73	352	16.64	324	15.62	1488.33	55.12	373.67	17.26	346.33	16.66	0	2.78827	up	0.235004	0.140703	normal
c36767.graph_c0	36	1	17	0.46	30	0.73	166	3.87	151	3.71	128	2.66	42	1.01	46	0.99	46	0.97	27.67	0.73	148.33	3.41	44.67	0.99	5.69102e-10	-1.60839	down	6.01415e-11	-1.46511	down
c23904.graph_c0	275	17.71	267	17.21	318	20.94	602	38.91	584	36.95	624	37.5	203	12.47	165	10.23	205	13.19	286.67	18.62	603.33	37.79	191	11.96	0.00736023	-0.274908	normal	3.33166e-28	-1.39846	down
c39589.graph_c0	68	2.73	70	2.8	56	2.25	276	11.4	292	12.45	306	12.28	190	7.82	257	10.5	157	6.87	64.67	2.59	291.33	12.04	201.33	8.4	7.39862e-17	-1.36755	down	0.0632598	-0.287575	normal
c23779.graph_c0	58	17.92	52	16.5	78	24.03	43	12.84	31	9.35	46	13.11	321	93.3	283	85.51	274	84.85	62.67	19.48	40	11.77	292.67	87.89	1.06866e-07	1.42937	up	3.61644e-60	3.09474	up
c36550.graph_c0	10	0.77	24	1.71	9	0.69	146	11.44	111	8.7	125	8.89	41	2.71	28	2.17	28	2.51	14.33	1.06	127.33	9.68	32.33	2.46	1.98855e-13	-2.31388	down	8.36175e-12	-1.70441	down
c37384.graph_c0	1228	55.17	1259	55.9	1322	61.86	1244	50.33	1260	49.64	1307	50.4	2989	115.88	3172	121.8	2660	112.08	1269.67	57.64	1270.33	50.12	2940.33	116.59	1.38592e-40	0.796362	normal	2.19615e-97	1.45765	up
c32902.graph_c0	40	4.32	41	4.45	40	4.69	66	7.52	90	9.93	66	7.08	31	2.02	11	0.73	37	3.5	40.33	4.49	74	8.18	26.33	2.08	0.778883	-0.0796113	normal	0.000486853	-1.19054	down
c37580.graph_c0	709	24.04	731	24.67	725	24.91	474	16.34	526	17.73	517	16.59	450	14.6	468	15.79	396	13.55	721.67	24.54	505.67	16.89	438	14.65	2.85598e-63	1.30905	up	0.715689	0.0416473	normal
c37858.graph_c0	132	10.96	142	11.74	134	11.34	72	5.29	88	6.37	92	6.57	149	11.81	169	12.43	187	14.54	136	11.35	84	6.08	168.33	12.93	2.22735e-17	1.48511	up	5.47104e-11	1.25121	up
c42097.graph_c0	846	79.68	777	73.49	693	66.57	1273	119.58	1234	114.07	1387	121.64	3674	329.56	3417	310.41	3681	346.13	772	73.25	1298	118.43	3590.67	328.7	0.531437	0.0475754	normal	9.44445e-95	1.72157	up
c30640.graph_c0	1596	69.47	1600	69.75	1565	69.92	971	42.4	1033	44.63	1030	42.03	1005	42.32	880	37.45	892	39.21	1587	69.71	1011.33	43.02	925.67	39.66	1.07785e-145	1.44627	up	0.187577	0.123873	normal
c27509.graph_c0	3475	152.79	3368	147.88	3104	139.88	9618	425.09	10557	456.22	9892	405.93	3025	127.07	3024	127.85	2551	111.91	3315.67	146.85	10022.3	429.08	2866.67	122.28	6.37484e-63	-0.800024	normal	3.18937e-113	-1.55705	down
c39919.graph_c2	35	2.06	32	2.1	24	1.43	28	1.68	12	0.72	35	1.9	33	1.91	38	2.18	23	1.39	30.33	1.86	25	1.43	31.33	1.83	0.00551117	1.05173	up	0.165516	0.55274	normal
c19630.graph_c0	13	1.56	15	1.82	5	0.61	77	9.22	74	8.85	98	10.97	66	7.55	80	9.3	49	5.89	11	1.33	83	9.68	65	7.58	7.42948e-09	-2.06555	down	0.681653	-0.104777	normal
c37698.graph_c0	49	1.62	41	1.55	28	0.95	15	0.67	24	0.78	22	0.68	9	0.28	3	0.1	5	0.16	39.33	1.37	20.33	0.71	5.67	0.18	7.80122e-07	1.70896	up	--	--	--
c34684.graph_c1	78	7.84	66	5.98	85	7.98	37	4.48	34	3.75	33	3.18	17	2.09	30	2.92	23	1.93	76.33	7.27	34.67	3.8	23.33	2.31	2.16708e-14	1.91304	up	0.408751	-0.311911	normal
c37514.graph_c0	4605	351.3	4444	339.32	4584	357.31	633	44.82	774	54.91	747	48.8	482	34.55	454	32.93	504	37.6	4544.33	349.31	718	49.51	480	35.03	0	3.45814	up	0.00490511	-0.323341	normal
c33927.graph_c0	74	2.19	75	1.94	78	2.43	718	24.1	829	26.62	804	24.26	1203	34.13	1265	37.26	1176	36.37	75.67	2.19	783.67	24.99	1214.67	35.92	6.22804e-86	-2.56649	down	4.47414e-24	0.882859	normal
c28069.graph_c0	549	25.83	474	22.26	492	23.69	285	13.46	289	13.35	348	15.27	371	16.7	411	18.58	489	22.93	505	23.93	307.33	14.03	423.67	19.4	5.95908e-53	1.51294	up	4.21268e-07	0.723171	normal
c34913.graph_c0	3208	40.7	3188	40.11	3236	42.29	1870	24.22	1702	21.33	1935	23.16	11181	140.93	11141	141.19	10724	141.43	3210.67	41.03	1835.67	22.9	11015.3	141.18	6.07364e-237	1.60353	up	0	2.83468	up
c32711.graph_c0	6	0.92	5	0.88	6	1.02	70	8.51	35	4.58	46	5.1	3	0.27	2	0.27	2	0.32	5.67	0.94	50.33	6.06	2.33	0.29	2.39931e-06	-2.25332	down	1.6345e-11	-3.80515	down
c36208.graph_c0	39	1.83	50	1.83	51	2.28	183	7.68	174	7.48	147	5.67	160	7.47	129	5.07	112	4.41	46.67	1.98	168	6.94	133.67	5.65	9.59497e-07	-1.04555	down	0.655847	-0.086265	normal
c36899.graph_c1	5	0.22	6	0.26	8	0.64	63	3.14	61	2.44	57	2.34	27	1.19	46	2.31	20	0.88	6.33	0.37	60.33	2.64	31	1.46	3.38781e-08	-2.36795	down	0.024299	-0.706583	normal
c39333.graph_c0	123	3.44	100	2.74	117	3.15	339	9.54	364	9.94	270	7.11	626	16.49	618	16.36	625	17.54	113.33	3.11	324.33	8.86	623	16.8	7.36649e-06	-0.720723	normal	1.12269e-20	1.1863	up
c40439.graph_c0	84	1.53	86	1.56	73	1.77	12	0.26	29	0.52	22	0.37	25	0.49	30	0.57	18	0.33	81	1.62	21	0.38	24.33	0.46	9.04711e-22	2.70338	up	0.306293	0.438488	normal
c35519.graph_c0	2028	20.25	1928	18.89	1816	18.3	1262	13.1	1347	13.86	1454	13.96	1364	13.88	1426	14.61	1308	13.95	1924	19.15	1354.33	13.64	1366	14.15	4.8426e-127	1.3037	up	0.000813695	0.264702	normal
c38871.graph_c0	314	9.78	271	8.2	279	9.15	1193	38.32	1169	36.32	1287	38.29	586	18.85	606	19.03	491	14.86	288	9.04	1216.33	37.64	561	17.58	6.08317e-53	-1.27895	down	1.39607e-23	-0.866517	normal
c39258.graph_c2	3113	181.85	3158	179.41	2997	169.8	1410	65.62	1431	67.19	1526	69.04	424	18.65	470	21.28	378	15.99	3089.33	177.02	1455.67	67.28	424	18.64	0	1.88227	up	4.21402e-68	-1.52773	down
c32288.graph_c0	7540	131.41	7630	132.42	7264	130.1	9519	167.48	9593	164.47	10153	165.36	3198	53.32	3357	56.17	3267	56.78	7478	131.31	9755	165.77	3274	55.42	2.06012e-39	0.41361	normal	2.23797e-82	-1.31952	down
c36923.graph_c2	1940	120.71	1865	115.64	1872	119.66	1131	66.46	1116	64.06	1150	62.33	1790	94.84	1689	92.34	1836	103.86	1892.33	118.67	1132.33	64.28	1771.67	97.01	1.54982e-178	1.53695	up	6.46809e-24	0.899512	normal
c22839.graph_c0	9	0.53	7	0.41	7	0.42	5	0.29	8	0.46	8	0.44	68	3.79	43	2.42	60	3.5	7.67	0.45	7	0.4	57	3.24	--	--	--	2.23311e-14	3.13918	up
c22877.graph_c0	662	18.75	689	19.46	622	18.09	2264	64.63	2252	62.76	2467	65.28	2395	64.87	2276	61.96	2177	61.51	657.67	18.77	2327.67	64.22	2282.67	62.78	1.34096e-66	-1.02529	down	0.00179871	0.223793	normal
c23132.graph_c0	4	0.46	7	0.82	8	0.94	67	7.72	58	6.6	76	8.2	10	1.1	11	1.23	12	1.39	6.33	0.74	67	7.51	11	1.24	2.81034e-09	-2.51205	down	1.87644e-10	-2.27597	down
c38411.graph_c1	34	1.34	22	0.84	16	0.82	83	2.54	83	2.49	107	3.19	141	4.26	127	3.66	104	3.55	24	1	91	2.74	124	3.82	0.000157186	-1.10583	down	0.000406884	0.68958	normal
c23967.graph_c1	29	3.25	13	1.47	28	3.2	207	23.09	203	22.34	289	30.23	28	2.99	26	2.82	48	5.38	23.33	2.64	233	25.22	34	3.73	5.59546e-24	-2.48633	down	4.69262e-26	-2.47407	down
c35718.graph_c0	1757	88.08	1721	87.75	1628	82.43	391	20.87	361	19.67	386	19.05	421	20.95	400	20.32	381	20.57	1702	86.09	379.33	19.86	400.67	20.61	0	2.95977	up	0.00396534	0.328443	normal
c29689.graph_c0	1057	39.43	1145	43.32	1063	40.82	422	16.14	432	16.24	483	17.19	236	8.61	227	8.24	217	8.34	1088.33	41.19	445.67	16.52	226.67	8.4	3.57685e-183	2.08396	up	1.70559e-09	-0.720528	normal
c34678.graph_c1	1	0.16	2	0.32	3	0.49	91	14.37	75	11.75	93	13.81	21	3.19	17	2.63	9	1.44	2	0.32	86.33	13.31	15.67	2.42	2.448e-14	-4.31159	down	9.16581e-12	-2.16332	down
c23712.graph_c0	2	0.45	4	0.78	8	1.61	24	4.99	24	4.97	26	5.17	38	7.54	35	7.06	40	8.18	4.67	0.95	24.67	5.04	37.67	7.59	0.00804009	-1.50147	down	0.0129718	0.842694	normal
c29280.graph_c0	2	0.14	4	0.23	5	0.31	182	11.97	181	11.78	181	11.06	32	2.06	37	2.34	23	1.58	3.67	0.23	181.33	11.6	30.67	1.99	1.90262e-26	-4.6411	down	2.17832e-24	-2.28949	down
c23547.graph_c0	4	0.26	4	0.21	4	0.22	12	0.64	3	0.16	4	0.2	20	1.07	18	0.92	21	1.12	4	0.23	6.33	0.33	19.67	1.04	--	--	--	0.00138996	1.7395	up
c29316.graph_c0	416	16.61	430	17.16	423	17.61	712	29.42	767	31.09	787	30.29	1705	66.9	1695	67.15	1713	70.23	423	17.13	755.33	30.27	1704.33	68.09	0.664574	-0.0387364	normal	3.68912e-63	1.42606	up
c30663.graph_c1	1301	67.64	1254	65.28	1211	64.58	968	50.43	1099	56.14	1076	52.02	903	44.5	850	42.4	874	44.64	1255.33	65.83	1047.67	52.86	875.67	43.85	7.49021e-65	1.05737	up	0.963638	-0.00493612	normal
c26790.graph_c0	5467	112.77	5693	117.01	5083	107.72	11332	235.86	11381	230.93	12335	237.77	1482	29.24	1470	29.13	1223	25.17	5414.33	112.5	11682.7	234.85	1391.67	27.85	1.43074e-17	-0.312271	normal	0	-2.81817	down
c30129.graph_c0	2038	144	1825	129.16	1979	142.89	17	1.2	17	1.18	32	2.11	24	1.62	23	1.57	15	1.06	1947.33	138.68	22	1.5	20.67	1.42	0	7.21816	up	0.732316	0.15441	normal
c41939.graph_c0	19010	1591.73	19069	1601.52	18787	1605.34	635	53.11	736	60.51	728	56.85	97	7.74	84	6.85	73	6.1	18955.3	1599.53	699.67	56.82	84.67	6.9	0	5.55539	up	1.33652e-90	-2.78424	down
c40687.graph_c1	1347	47.84	1452	51.67	1287	48.16	657	24.87	711	26.55	760	26.26	1146	41.17	1149	42.22	1149	42.64	1362	49.22	709.33	25.89	1148	42.01	3.35717e-160	1.73743	up	2.28173e-26	0.947634	normal
c34724.graph_c1	11	0.45	14	0.57	28	1.17	204	8.39	180	7.23	211	8.05	61	2.38	68	2.67	68	2.77	17.67	0.73	198.33	7.89	65.67	2.61	2.37962e-23	-2.65221	down	9.19674e-13	-1.33005	down
c38215.graph_c0	33	2.35	43	1.49	49	1.75	8	0.63	8	0.27	16	0.52	4	0.13	1	0.03	3	0.1	41.67	1.86	10.67	0.47	2.67	0.09	3.228e-12	2.69028	up	--	--	--
c37079.graph_c1	1196	149.59	1116	137.21	1126	141.61	464	52.73	516	61.17	509	58.69	197	22.52	205	24.13	202	23.71	1146	142.8	496.33	57.53	201.33	23.45	2.57874e-175	2.00273	up	9.54381e-18	-1.04527	down
c29714.graph_c0	4	0.43	2	0.22	6	0.66	221	23.75	219	23.24	240	24.12	24	2.47	33	3.44	30	3.24	4	0.44	226.67	23.7	29	3.05	1.86247e-31	-4.84689	down	5.4243e-35	-2.68215	down
c38550.graph_c0	252	19.49	278	21.31	212	17.11	710	51.44	731	49.76	758	49.5	309	22.4	287	20.47	295	22.62	247.33	19.3	733	50.23	297	21.83	9.09252e-15	-0.769742	normal	2.07631e-23	-1.04794	down
c19521.graph_c0	3	0.19	8	0.51	4	0.26	56	3.55	57	3.54	54	3.19	9	0.54	6	0.37	3	0.19	5	0.32	55.67	3.43	6	0.37	3.70264e-08	-2.56711	down	6.04728e-11	-2.82723	down
c29111.graph_c0	6	0.32	10	0.59	6	0.35	69	3.73	91	4.81	84	4.33	78	4.01	78	4.07	61	3.28	7.33	0.42	81.33	4.29	72.33	3.79	4.12111e-11	-2.59365	down	0.752538	0.0775155	normal
c42405.graph_c0	2	0.06	7	0.21	4	0.12	35	1.05	22	0.64	28	0.78	19	0.54	10	0.29	15	0.44	4.33	0.13	28.33	0.82	14.67	0.42	0.00138883	-1.79694	down	0.123849	-0.66789	normal
c30527.graph_c0	116	5.87	107	5.41	120	6.33	214	11.09	197	10.12	215	10.54	561	27.28	562	28.04	593	30.82	114.33	5.87	208.67	10.58	572	28.71	0.671822	-0.0701655	normal	4.59199e-45	1.70369	up
c31854.graph_c0	1	0.18	2	0.36	0	0.14	67	11.1	78	12.49	83	13.01	0	0	1	0.17	1	0.18	1	0.23	76	12.2	0.67	0.12	1.1694e-12	-4.83836	down	4.75209e-16	-5.47887	down
c29766.graph_c0	1	0.04	0	0	1	0.04	106	4.63	92	3.93	91	3.69	0	0	0	0	0	0	0.67	0.03	96.33	4.08	0	0	3.45292e-14	-5.48957	down	7.25077e-17	-6.56531	down
c37134.graph_c0	24	0.97	28	0.95	22	0.92	133	5.34	119	4.94	142	5.88	108	4.04	122	4.33	76	3.41	24.67	0.95	131.33	5.39	102	3.93	3.06323e-10	-1.59559	down	0.561608	-0.119867	normal
c31505.graph_c0	16	0.64	21	0.84	9	0.37	26	1.08	35	1.39	20	0.79	123	4.79	145	5.73	154	6.32	15.33	0.62	27	1.09	140.67	5.61	0.954085	-0.027578	normal	1.00071e-24	2.59335	up
c39977.graph_c0	206	6.88	266	8.22	207	7.09	496	16.1	513	16.27	553	16.16	209	6.81	250	7.88	186	5.78	226.33	7.4	520.67	16.18	215	6.82	0.000324361	-0.403891	normal	1.37657e-17	-1.02408	down
c40556.graph_c1	18	0.9	30	1.51	36	1.85	5	0.25	3	0.15	9	0.42	14	0.67	14	0.68	9	0.45	28	1.42	5.67	0.27	12.33	0.6	2.16012e-09	2.95931	up	--	--	--
c37682.graph_c0	22	0.66	10	0.3	12	0.41	164	5.3	170	5.17	172	4.94	8	0.26	10	0.3	10	0.33	14.67	0.46	168.67	5.14	9.33	0.3	2.14052e-21	-2.68477	down	9.3683e-34	-3.82347	down
c38499.graph_c0	86	1.88	91	1.96	101	2.2	343	7.6	344	7.32	351	7.21	253	5.22	304	6.31	204	4.31	92.67	2.01	346	7.38	253.67	5.28	2.79031e-14	-1.09902	down	0.140365	-0.202798	normal
c25983.graph_c0	9	0.94	10	1.43	9	1.38	48	8.48	41	4.85	36	4.68	8	0.45	3	0.3	3	0.31	9.33	1.25	41.67	6	4.67	0.35	0.00183806	-1.31992	down	2.48254e-08	-2.73229	down
c40822.graph_c1	121	2.7	128	2.65	133	2.75	686	13.66	692	15.7	745	13.02	193	4.56	213	4.62	116	2.62	127.33	2.7	707.67	14.13	174	3.93	4.21009e-50	-1.67249	down	2.373e-39	-1.77519	down
c37032.graph_c0	37	3.35	24	2.18	21	1.94	8	0.76	9	0.8	8	0.67	10	0.86	5	0.44	1	0.09	27.33	2.49	8.33	0.74	5.33	0.46	7.3196e-08	2.41092	up	--	--	--
c32435.graph_c0	116	2.98	155	3.96	114	2.96	336	8.91	362	9.29	429	10.39	1254	31.37	1234	30.79	1113	28.98	128.33	3.3	375.67	9.53	1200.33	30.38	1.10296e-07	-0.747741	normal	4.09398e-94	1.92424	up
c23879.graph_c0	356	10.58	325	9.63	331	10.1	342	10.24	374	10.93	393	10.91	115	3.27	97	2.77	91	2.7	337.33	10.1	369.67	10.69	101	2.91	6.94373e-11	0.664802	normal	4.93212e-28	-1.61285	down
c36789.graph_c0	2	0.04	8	0.18	6	0.11	61	1.11	59	1.04	58	0.98	176	3.03	159	2.75	142	2.55	5.33	0.11	59.33	1.04	159	2.78	1.56056e-08	-2.571	down	1.13937e-17	1.65461	up
c37361.graph_c0	152	3.41	172	3.74	139	3.13	79	1.75	86	1.87	97	1.98	118	2.37	100	2.21	90	1.91	154.33	3.43	87.33	1.87	102.67	2.16	1.64404e-21	1.61044	up	0.0198237	0.478707	normal
c31313.graph_c0	9794	237.51	9545	230.58	9460	235.29	6863	168.3	7428	177.62	7367	167.07	1334	30.88	1333	30.88	1177	28.29	9599.67	234.46	7219.33	171	1281.33	30.02	1.79794e-243	1.20791	up	1.09153e-247	-2.24227	down
c32062.graph_c0	34	3.19	21	1.98	36	3.44	31	2.9	33	3.04	35	3.06	75	6.7	70	6.33	66	6.18	30.33	2.87	33	3	70.33	6.4	0.0504549	0.664562	normal	7.49704e-07	1.3196	up
c31984.graph_c0	8	0.55	18	1.39	6	0.42	71	4.89	47	3.18	49	3.14	13	0.85	10	0.67	8	0.55	10.67	0.79	55.67	3.74	10.33	0.69	0.000169479	-1.54442	down	6.30591e-08	-2.10435	down
c37299.graph_c0	3123	63.36	3307	68.58	3274	70.8	1549	29.85	1651	31.07	1725	30.06	1902	34.19	2027	37.34	1628	29.98	3234.67	67.58	1641.67	30.33	1852.33	33.84	0	1.77568	up	1.70352e-08	0.421702	normal
c35108.graph_c0	20	1.18	23	1.3	33	2.01	53	3.17	54	3.18	46	2.57	22	1.27	13	0.76	18	1.1	25.33	1.5	51	2.97	17.67	1.04	0.538283	-0.208874	normal	0.000365264	-1.24167	down
c34251.graph_c0	94	4.06	119	5.03	118	5.55	390	16.56	381	15.7	406	16.23	32	1.45	50	2.3	73	3.43	110.33	4.88	392.33	16.16	51.67	2.39	4.72232e-14	-1.02914	down	1.37133e-13	-2.57156	down
c34792.graph_c0	24	2.66	29	3.24	25	2.82	0	0	0	0	6	0.62	1	0.11	1	0.11	0	0	26	2.91	2	0.21	0.67	0.07	0.000295055	3.49091	up	--	--	--
c40479.graph_c0	754	23.32	767	23.36	717	22.41	172	5.93	226	7.32	238	7.35	91	2.86	108	3.22	103	3.43	746	23.03	212	6.87	100.67	3.17	2.94824e-162	2.60926	up	4.75944e-06	-0.812195	normal
c37138.graph_c1	318	9.57	340	9.28	269	7.91	306	9.46	297	8.19	310	9.53	551	15.33	613	15.07	489	12.88	309	8.92	304.33	9.06	551	14.43	3.21607e-13	0.815716	normal	4.4032e-24	1.10086	up
c36251.graph_c0	308	8.31	327	9.16	347	9.97	424	12.66	378	11.1	389	10.39	777	21.49	754	21.2	616	17.91	327.33	9.15	397	11.38	715.67	20.2	1.47568e-06	0.516806	normal	1.21282e-25	1.09257	up
c41686.graph_c0	136	4.5	167	5.63	145	5.93	74	2.16	54	1.31	95	3.69	112	3.9	100	3.44	112	4.71	149.33	5.35	74.33	2.39	108	4.02	2.12621e-21	1.7948	up	0.000422326	0.788665	normal
c33621.graph_c0	51	1.07	40	0.82	46	0.98	286	5.97	251	5.17	322	6.3	254	5.07	275	5.53	182	3.76	45.67	0.96	286.33	5.81	237	4.79	3.6546e-23	-1.83701	down	0.864793	-0.0277397	normal
c34867.graph_c0	894	45.16	875	43.52	890	45.43	1028	52.05	1098	54.24	1174	54.95	1794	86	1823	88.63	2000	100.72	886.33	44.7	1100	53.75	1872.33	91.78	5.25462e-14	0.486382	normal	2.43855e-27	1.02397	up
c30938.graph_c0	73	3.93	53	3.04	60	3.34	528	28.28	494	26.03	554	27.79	155	8	129	6.91	157	8.52	62	3.44	525.33	27.37	147	7.81	9.99689e-53	-2.27558	down	4.05723e-32	-1.57539	down
c41626.graph_c0	5559	59.4	5961	61.47	5841	64	1257	14.41	1228	13.38	1382	14.69	536	6.07	564	6.26	460	5.22	5787	61.62	1289	14.16	520	5.85	0	2.96349	up	3.83591e-34	-1.05857	down
c37357.graph_c0	14	0.53	8	0.24	8	0.27	23	1.14	21	0.84	21	0.61	301	9.11	285	8.94	206	6.05	10	0.35	21.67	0.86	264	8.03	0.54377	-0.306788	normal	5.20495e-61	3.79778	up
c40642.graph_c0	2447	66.8	2471	68.52	2306	64.59	2906	79.69	3161	84.83	3098	79.51	5489	140.84	5591	143.23	5008	133.64	2408	66.64	3055	81.34	5362.67	139.24	5.46594e-22	0.453082	normal	2.75314e-60	1.06078	up
c31388.graph_c0	19039	274.23	18779	269.4	18056	267.43	10453	152.04	10667	151.16	11523	155.06	65155	897.76	64067	885.41	63837	916.48	18624.7	270.35	10881	152.75	64353	899.88	0	1.57289	up	0	2.81605	up
c35459.graph_c0	62	7.75	53	7.06	59	7.36	57	7.77	58	7.4	48	6.41	95	12.51	89	12.09	114	15.51	58	7.39	54.33	7.19	99.33	13.37	0.000398417	0.878991	normal	2.41807e-06	1.11193	up
c39850.graph_c3	2733	86.9	2680	85.01	2660	86.79	2157	69.09	2201	68.81	2114	62.77	839	25.5	856	26.15	906	28.73	2691	86.23	2157.33	66.89	867	26.79	5.62839e-113	1.11436	up	1.9314e-31	-1.05885	down
c36036.graph_c0	68	5.33	60	4.86	54	3.86	114	7.16	126	7.58	175	10.14	280	19.8	276	18.25	236	16.26	60.67	4.68	138.33	8.29	264	18.1	0.0759326	-0.383548	normal	4.02568e-14	1.17881	up
c35094.graph_c1	552	22.82	547	22.64	528	22.32	749	31.07	787	31.94	761	29.21	1577	61.95	1564	61.91	1405	57.69	542.33	22.59	765.67	30.74	1515.33	60.52	0.000166801	0.298476	normal	1.61511e-53	1.23216	up
c36144.graph_c0	1867	61.92	1879	62.05	1789	60.97	1026	33.64	992	32	1148	35.38	1031	32.06	1051	32.18	1012	32.8	1845	61.65	1055.33	33.67	1031.33	32.35	1.10667e-187	1.60308	up	0.0116235	0.220333	normal
c37741.graph_c0	220	7.3	213	7.2	226	7.87	93	2.92	90	2.54	103	3.24	113	3.4	143	4.35	110	3.27	219.67	7.46	95.33	2.9	122	3.67	2.85236e-41	1.99426	up	0.00188514	0.600021	normal
c29834.graph_c0	47	3.13	36	2.4	39	2.65	31	2.07	24	1.57	31	1.92	176	11.16	164	10.5	195	12.94	40.67	2.73	28.67	1.85	178.33	11.53	3.75296e-05	1.27875	up	3.51878e-35	2.85644	up
c40644.graph_c0	113	4.04	139	4.68	114	4.16	88	3.04	76	2.58	120	3.83	126	4.11	162	5.39	151	5.27	122	4.29	94.67	3.15	146.33	4.92	8.73277e-10	1.15897	up	1.07681e-05	0.878625	normal
c38351.graph_c0	2	0.08	2	0.11	0	0	0	0	0	0	0	0	33	1.62	51	2	24	0.97	1.33	0.06	0	0	36	1.53	--	--	--	7.53348e-12	5.71345	up
c41591.graph_c0	23010	480.37	22651	469.77	22644	484.63	1288	39.34	1304	38.81	1263	34.92	1052	29.45	1107	30.83	938	26.95	22768.3	478.26	1285	37.69	1032.33	29.08	0	4.94232	up	0.439358	-0.0680611	normal
c26990.graph_c0	21	1.41	26	1.75	13	0.89	79	5.33	106	7.01	97	6.09	6	0.39	4	0.26	8	0.54	20	1.35	94	6.14	6	0.4	2.37361e-06	-1.41262	down	2.65304e-19	-3.56061	down
c35366.graph_c0	38	2.6	32	1.71	43	3.63	139	4.28	116	3.77	142	4.84	19	0.44	23	0.65	9	0.3	37.67	2.65	132.33	4.3	17	0.46	1.43668e-05	-1.00398	down	1.12499e-20	-2.662	down
c32072.graph_c2	42	4	34	3.25	24	2.33	198	18.8	202	18.88	233	20.65	84	7.62	91	8.36	73	6.94	33.33	3.19	211	19.44	82.67	7.64	8.75947e-18	-1.84795	down	2.10038e-10	-1.09369	down
c27375.graph_c0	13	0.62	7	0.64	5	0.23	579	26.23	604	26.83	629	27.19	7	0.34	13	0.56	16	0.79	8.33	0.5	604	26.75	12	0.56	6.59837e-72	-5.28853	down	1.70338e-95	-5.30912	down
c23016.graph_c0	24	3.95	35	5.83	28	4.67	103	16.74	122	19.68	136	20.79	17	2.65	11	1.76	15	2.47	29	4.82	120.33	19.07	14.33	2.29	9.31489e-07	-1.23839	down	3.43683e-20	-2.75093	down
c27895.graph_c0	7	0.37	15	0.78	9	0.48	88	5.35	80	4.86	89	4.85	86	4.28	78	3.92	94	4.9	10.33	0.54	85.67	5.02	86	4.37	5.09592e-10	-2.20101	down	0.248982	0.258964	normal
c36096.graph_c0	29	1.51	31	1.61	36	1.92	3	0.16	1	0.05	0	0	13	0.65	6	0.3	6	0.31	32	1.68	1.33	0.07	8.33	0.42	1.3044e-13	4.84544	up	--	--	--
c33933.graph_c0	514	33.1	455	29.44	464	30.45	1189	77.98	1364	87.23	1383	84.37	138	8.5	190	11.62	164	10.45	477.67	31	1312	83.19	164	10.19	1.84044e-17	-0.658795	normal	1.09583e-122	-2.73793	down
c41495.graph_c0	2592	75.16	2608	73.8	2473	72.69	1939	48.04	2075	48.22	2151	47.65	462	8.56	515	10.11	457	10.35	2557.67	73.88	2055	47.97	478	9.67	9.28021e-132	1.11274	up	5.84942e-108	-1.84934	down
c37447.graph_c1	397	44.19	409	46.36	387	44.36	243	27.45	175	19.07	202	20.99	179	19.17	207	20.96	128	14.36	397.67	44.97	206.67	22.5	171.33	18.16	3.74336e-48	1.73478	up	0.87575	-0.0308311	normal
c32807.graph_c0	1759	76.91	1905	80.67	1815	75.55	1170	58.94	1233	61.26	1284	59.96	1499	72.3	1468	71.43	1358	69.43	1826.33	77.71	1229	60.05	1441.67	71.05	2.61654e-141	1.36827	up	2.43974e-10	0.480829	normal
c33697.graph_c0	3140	70.8	3049	68.14	2899	66.8	5340	118.18	5202	111.17	5847	119.4	19237	421	18955	416.19	19387	443.71	3029.33	68.58	5463	116.25	19193	426.97	0.226498	-0.0528681	normal	3.60925e-185	2.0662	up
c29837.graph_c0	118	3.23	127	3.47	102	2.87	442	12.21	437	11.78	457	11.7	206	5.42	188	4.95	175	4.81	115.67	3.19	445.33	11.9	189.67	5.06	6.4429e-19	-1.14507	down	2.07456e-15	-0.978094	normal
c39159.graph_c3	56	4.11	75	5.45	47	3.48	3	0.22	1	0.07	0	0	0	0	0	0	0	0	59.33	4.35	1.33	0.1	0	0	2.41978e-20	5.70363	up	--	--	--
c34628.graph_c0	1	0.16	3	0.35	8	0.42	45	3.35	57	3.18	83	5.05	1	0.05	0	0	0	0	4	0.31	61.67	3.86	0.33	0.02	3.63165e-09	-2.97603	down	1.22565e-13	-5.53427	down
c29852.graph_c0	35	1.87	21	1.12	20	1.1	223	12.08	196	10.42	250	12.64	59	3.01	67	3.56	46	2.46	25.33	1.36	223	11.71	57.33	3.01	2.41123e-23	-2.31516	down	2.86039e-19	-1.69629	down
c38807.graph_c1	146	4.42	168	5.87	171	6.14	587	20.43	590	20.5	655	20.1	394	11.65	377	11.36	255	7.84	161.67	5.48	610.67	20.34	342	10.28	9.02714e-24	-1.11627	down	1.00387e-06	-0.591069	normal
c32303.graph_c0	192	12.24	219	13.97	191	12.45	53	3.38	42	2.63	59	3.51	56	3.4	56	3.44	44	2.8	200.67	12.89	51.33	3.17	52	3.21	6.83076e-54	2.74792	up	0.35053	0.262839	normal
c28843.graph_c0	1	0.08	1	0.08	0	0	27	2.19	29	2.31	25	1.89	6	0.46	4	0.31	6	0.49	0.67	0.05	27	2.13	5.33	0.42	3.65686e-06	-3.77856	down	0.000142342	-1.94698	down
c23999.graph_c0	37	1.77	18	0.86	34	1.66	1	0.05	1	0.05	4	0.18	0	0	1	0.05	7	0.33	29.67	1.43	2	0.09	2.67	0.13	2.53582e-12	4.30821	up	--	--	--
c27469.graph_c0	144	4.53	142	4.47	113	3.62	632	19.75	577	17.63	678	19.55	306	9.11	309	9.26	268	8.3	133	4.21	629	18.98	294.33	8.89	8.29841e-34	-1.44057	down	6.67431e-15	-0.843041	normal
c21832.graph_c0	6	0.22	4	0.2	3	0.15	23	1.06	28	1.16	32	1.29	2	0.09	0	0	0	0	4.33	0.19	27.67	1.17	0.67	0.03	0.00146661	-1.76241	down	3.80086e-08	-4.1144	down
c29286.graph_c0	0	0	0	0	0	0	49	3.12	63	4.21	51	2.96	2	0.18	2	0.15	0	0	0	0	54.33	3.43	1.33	0.11	1.08952e-09	-5.74142	down	4.04225e-13	-4.49327	down
c35915.graph_c0	110	5.61	117	5.13	105	4.72	248	10.83	263	10.65	227	8.89	625	27.3	505	23.78	498	25.81	110.67	5.15	246	10.12	542.67	25.63	0.0222933	-0.356475	normal	1.71196e-28	1.38381	up
c19773.graph_c0	0	0	0	0	0	0	85	5.52	148	9.42	149	9	0	0	0	0	0	0	0	0	127.33	7.98	0	0	2.43962e-14	-6.76922	down	6.08719e-19	-6.88589	down
c19575.graph_c0	23	2.03	18	1.59	36	3.24	101	8.89	75	6.49	106	8.71	6	0.5	7	0.6	9	0.79	25.67	2.29	94	8.03	7.33	0.63	0.000310114	-1.05402	down	1.95512e-18	-3.29872	down
c22856.graph_c0	130	3.01	101	2.32	93	2.2	633	14.92	636	14.58	668	14.55	455	10.14	422	9.47	350	8.14	108	2.51	645.67	14.68	409	9.25	1.71855e-46	-1.7778	down	7.57681e-05	-0.410418	normal
c38099.graph_c0	1865	42.01	2013	45.52	1875	43.15	1259	28.87	1347	30.32	1318	28.2	1463	31.21	1466	31.28	1116	24.74	1917.67	43.56	1308	29.13	1348.33	29.08	1.125e-135	1.34786	up	0.00100649	0.287711	normal
c34891.graph_c0	46	1.28	55	1.52	51	1.44	164	4.58	179	4.86	197	5.1	249	6.6	283	7.51	231	6.38	50.67	1.41	180	4.85	254.33	6.83	1.75903e-07	-1.02268	down	1.20778e-07	0.745628	normal
c36619.graph_c1	22	1.58	13	0.89	17	1.22	83	6.13	99	7.15	103	7.05	97	6.82	85	5.94	74	5.4	17.33	1.23	95	6.78	85.33	6.05	7.5448e-08	-1.62641	down	0.677387	0.093716	normal
c31394.graph_c0	16	0.69	26	1.13	19	0.84	231	10.07	257	10.95	265	10.72	34	1.41	35	1.46	39	1.69	20.33	0.89	251	10.58	36	1.52	2.43916e-32	-2.79765	down	7.16315e-36	-2.52195	down
c27595.graph_c0	34	1.26	40	1.54	38	1.46	14	0.55	20	0.77	16	0.57	99	3.6	85	3.17	94	3.56	37.33	1.42	16.67	0.63	92.67	3.44	4.85192e-08	1.91451	up	1.54771e-19	2.66896	up
c28935.graph_c0	31	2.1	18	1.22	26	1.8	195	13.25	217	14.46	265	16.76	163	10.55	154	10.06	123	8.33	25	1.71	225.67	14.82	146.67	9.65	6.73226e-24	-2.34778	down	0.0223314	-0.36906	normal
c34021.graph_c0	4312	99.08	4439	100.18	4399	103.3	1457	35.3	1390	33.03	1558	35.16	817	18.81	794	18.77	901	21.96	4383.33	100.85	1468.33	34.5	837.33	19.85	0	2.37479	up	2.58082e-08	-0.550954	normal
c34436.graph_c0	265	11.07	223	9.23	269	11.48	43	1.79	42	1.69	51	1.89	16	0.56	13	0.49	10	0.42	252.33	10.59	45.33	1.79	13	0.49	6.2191e-76	3.25634	up	6.59995e-05	-1.49958	down
c23152.graph_c0	10	1.43	12	1.74	18	2.62	15	2.13	14	1.97	9	1.2	59	8.04	41	5.81	74	10.61	13.33	1.93	12.67	1.77	58	8.15	--	--	--	2.06233e-10	2.37047	up
c41082.graph_c1	1049	20.1	1199	22.17	1033	20.83	133	2.69	126	2.52	150	3.1	24	0.48	41	0.73	36	0.63	1093.67	21.03	136.33	2.77	33.67	0.61	0	3.79409	up	5.5589e-13	-1.73791	down
c39596.graph_c0	127	7.43	119	6.6	129	7.56	667	44.5	812	49.96	789	52.54	183	9.35	203	12.65	149	9.33	125	7.2	756	49	178.33	10.44	2.02073e-52	-1.79333	down	1.30921e-51	-1.82943	down
c32398.graph_c1	485	24.13	496	24.18	517	26.23	592	29.67	631	31.19	688	31.96	1431	67.55	1361	64.87	1521	75.22	499.33	24.85	637	30.94	1437.67	69.21	9.33305e-08	0.446947	normal	1.72224e-47	1.42944	up
c38398.graph_c0	261	6.71	222	5.14	259	7.11	224	5.67	298	7.03	283	6.3	523	12.25	548	12.92	481	11.1	247.33	6.32	268.33	6.33	517.33	12.09	1.67388e-07	0.679572	normal	9.32221e-24	1.1942	up
c32777.graph_c0	2319	144.74	2322	143.96	2052	130.82	17304	1036.24	17036	1000.29	20380	1137.24	2781	151.43	2500	137.17	2799	159.55	2231	139.84	18240	1057.92	2693.33	149.38	0	-2.2314	down	8.06605e-192	-2.49607	down
c40366.graph_c0	32	1.84	33	1.75	31	1.54	121	6.98	131	7.54	145	8.23	119	6.35	118	6.58	103	6.08	32	1.71	132.33	7.58	113.33	6.34	1.42452e-07	-1.23635	down	0.893039	0.0270387	normal
c31728.graph_c0	48	0.95	45	0.88	24	0.5	142	2.82	132	2.59	158	2.9	95	1.81	98	1.85	81	1.6	39	0.78	144	2.77	91.33	1.75	4.31528e-06	-1.07728	down	0.031761	-0.403774	normal
c29074.graph_c0	277	24.9	242	22	261	24.05	2673	239.9	2684	236.47	2622	219.58	1537	132.64	1454	126.87	1342	120.68	260	23.65	2659.67	231.98	1444.33	126.73	9.84055e-241	-2.55577	down	3.43938e-17	-0.631178	normal
c39026.graph_c0	18	0.84	17	0.64	20	0.67	135	5.52	132	5.09	134	5.7	25	0.77	12	0.46	17	0.89	18.33	0.72	133.67	5.44	18	0.71	6.46598e-14	-2.04008	down	1.11853e-20	-2.59135	down
c30438.graph_c0	250	5.34	189	4.14	234	5.11	2009	44.34	2071	43.77	2019	41.79	2248	45	2201	43.96	2036	42.04	224.33	4.86	2033	43.3	2161.67	43.67	4.95322e-166	-2.37983	down	3.56258e-06	0.337896	normal
c33652.graph_c0	9	0.45	17	0.78	8	0.51	138	4.63	140	4.58	115	4.44	5	0.15	6	0.26	3	0.09	11.33	0.58	131	4.55	4.67	0.17	1.14683e-16	-2.68368	down	1.32778e-26	-4.36157	down
c35756.graph_c0	24	1.44	20	1.03	8	0.6	95	6.06	88	5.27	130	7.5	107	6.32	113	6.72	86	5.02	17.33	1.02	104.33	6.28	102	6.02	2.44974e-08	-1.75619	down	0.309031	0.216275	normal
c19895.graph_c0	14	0.61	21	0.92	14	0.63	12	0.53	6	0.27	11	0.45	22	0.92	24	1.01	19	0.83	16.33	0.72	9.67	0.42	21.67	0.92	--	--	--	0.00487093	1.33442	up
c34442.graph_c0	21	0.83	23	0.89	21	0.82	154	5.56	106	3.66	131	4.29	65	2.45	63	2.36	87	3.35	21.67	0.85	130.33	4.5	71.67	2.72	9.04098e-11	-1.76829	down	0.00945873	-0.596343	normal
c41691.graph_c2	237	11.13	205	9.04	202	9.61	739	33.24	800	35.7	817	34.97	69	2.95	69	2.97	53	2.52	214.67	9.93	785.33	34.64	63.67	2.81	1.63767e-27	-1.07181	down	2.62953e-122	-3.35871	down
c36189.graph_c0	173	5.74	171	5.71	187	7.24	620	19.2	629	18.75	631	18.15	475	15.19	527	16.25	374	13.54	177	6.23	626.67	18.7	458.67	14.99	1.54345e-21	-1.02469	down	0.0637206	-0.205429	normal
c19425.graph_c0	12	0.77	7	0.45	6	0.39	26	1.67	28	1.77	47	2.82	1	0.06	7	0.43	8	0.51	8.33	0.54	33.67	2.09	5.33	0.33	0.0145329	-1.15823	down	1.65609e-05	-2.22163	down
c38583.graph_c0	5	0.22	13	0.47	13	0.5	98	3.89	115	4.05	114	3.93	17	0.78	22	0.84	26	1.08	10.33	0.4	109	3.96	21.67	0.9	7.31981e-14	-2.54231	down	1.67142e-13	-2.03493	down
c41274.graph_c0	1228	35.62	1191	37.63	1138	40.77	904	30.8	921	29.43	979	29.13	408	12.53	375	11.78	310	10.04	1185.67	38.01	934.67	29.79	364.33	11.45	1.22305e-78	1.13973	up	1.27373e-29	-1.10897	down
c33330.graph_c0	575	9.88	667	11.42	594	10.49	1269	22.02	1252	21.17	1399	22.47	65	1.07	62	1.02	60	1.03	612	10.6	1306.67	21.89	62.33	1.04	3.73491e-05	-0.296269	normal	2.3221e-204	-4.11943	down
c39989.graph_c0	114	3.79	109	3.21	106	3.5	74	3.01	92	2.77	80	2.2	105	4.16	142	4.1	85	2.52	109.67	3.5	82	2.66	110.67	3.59	1.38505e-10	1.20795	up	0.0020668	0.667268	normal
c40475.graph_c0	1092	34.5	1066	33.58	1041	34.39	565	17.85	572	17.23	568	16.44	400	12.52	468	14.18	340	10.92	1066.33	34.16	568.33	17.17	402.67	12.54	1.44281e-135	1.70294	up	0.0262715	-0.251069	normal
c34492.graph_c0	381	17.75	480	22.34	391	18.66	327	15.31	363	16.62	361	15.69	331	14.72	301	13.48	347	16.16	417.33	19.58	350.33	15.87	326.33	14.79	1.34147e-23	1.04691	up	0.253705	0.153331	normal
c38675.graph_c1	606	16.61	597	16.86	599	17.05	339	10.85	338	10.73	371	10.39	116	3.82	157	5.06	115	3.65	600.67	16.84	349.33	10.66	129.33	4.18	4.51017e-75	1.57762	up	6.7635e-16	-1.17835	down
c31497.graph_c0	246	11.52	285	13.33	239	11.47	228	10.73	252	11.6	244	10.66	47	2.1	45	2.03	50	2.34	256.67	12.11	241.33	11	47.33	2.16	3.23108e-13	0.882776	normal	8.68977e-28	-2.07861	down
c40200.graph_c0	1217	23.07	1303	24.16	1165	22.53	1941	40.14	1970	38.23	2007	38.59	257	4.46	328	5.47	234	4.17	1228.33	23.25	1972.67	38.99	273	4.7	0.0490995	0.112856	normal	1.30201e-155	-2.60016	down
c38832.graph_c0	7237	358.75	7551	364.31	7030	359.55	2342	73.55	2376	69.9	2630	76.54	954	35.1	883	31.12	902	33.91	7272.67	360.87	2449.33	73.33	913	33.38	0	2.36727	up	6.51269e-49	-1.16775	down
c31896.graph_c0	84	1.6	90	1.69	78	1.51	854	16.25	976	18.18	910	16.04	158	3.06	196	3.56	126	2.38	84	1.6	913.33	16.82	160	3	1.04663e-99	-2.6385	down	3.03087e-75	-2.25988	down
c38747.graph_c6	36	2.15	35	2.09	34	2.08	3	0.18	1	0.06	3	0.17	1	0.06	1	0.06	3	0.18	35	2.11	2.33	0.14	1.67	0.1	8.48446e-15	4.38298	up	--	--	--
c23203.graph_c0	134	18.24	96	13.16	139	19.13	319	42.29	346	45.38	412	51.21	111	14.39	100	13.21	115	15.64	123	16.84	359	46.29	108.67	14.41	6.66313e-07	-0.740379	normal	1.09966e-21	-1.45833	down
c23246.graph_c0	76	27.94	70	26.58	92	33.66	151	53.24	146	52.35	177	59.89	18	6.21	23	8.3	19	7.01	79.33	29.39	158	55.16	20	7.17	0.319082	-0.192174	normal	1.57076e-25	-2.68436	down
c27678.graph_c0	1378	175.19	1341	171.75	1314	169.76	1466	184.93	1366	170.22	1619	191.33	2647	319.74	2259	277.48	2613	331.79	1344.33	172.23	1483.67	182.16	2506.33	309.67	4.51304e-29	0.655627	normal	3.62205e-26	1.01239	up
c34014.graph_c0	17	1.46	16	1.38	23	2.02	23	1.98	22	1.86	27	2.16	1	0.08	2	0.17	5	0.43	18.67	1.62	24	2	2.67	0.23	0.301368	0.425542	normal	1.79913e-05	-2.60689	down
c39815.graph_c0	38	2.29	45	2.72	46	3.21	59	2.14	64	2.09	71	2.76	17	1.47	20	0.96	7	0.62	43	2.74	64.67	2.33	14.67	1.02	0.440432	0.208007	normal	9.93218e-08	-1.84312	down
c40628.graph_c0	508	13.8	511	14.5	533	14.74	940	29.5	926	28.23	1024	28.59	316	8.02	294	7.46	213	5.73	517.33	14.35	963.33	28.77	274.33	7.07	0.211415	-0.0986396	normal	6.27479e-47	-1.56231	down
c38333.graph_c0	6179	65.08	6166	64.31	5687	61.4	4435	47.43	4245	44.17	4733	46.78	260	2.71	273	2.84	305	3.16	6010.67	63.6	4471	46.13	279.33	2.9	5.25485e-213	1.22377	up	0	-3.7365	down
c19807.graph_c0	15	1.68	15	1.69	14	1.59	140	15.59	117	12.85	114	11.87	12	1.28	10	1.08	10	1.12	14.67	1.65	123.67	13.44	10.67	1.16	7.01219e-14	-2.24303	down	3.87304e-23	-3.20071	down
c37095.graph_c0	30	1.98	45	2.83	33	2.04	4	0.23	2	0.1	6	0.34	44	2.55	33	1.94	51	3.09	36	2.28	4	0.22	42.67	2.53	3.24832e-14	3.76925	up	3.82079e-12	3.43718	up
c41839.graph_c0	3	0.38	2	0.26	1	0.13	6	0.76	2	0.25	10	1.18	48	5.8	51	6.26	30	3.81	2	0.26	6	0.73	43	5.29	--	--	--	1.44684e-10	2.91939	up
c30729.graph_c0	76	1.54	70	1.55	93	1.98	299	6.85	324	7.06	253	5.23	114	2.4	115	2.41	89	1.93	79.67	1.69	292	6.38	106	2.25	4.91822e-10	-1.07345	down	2.46337e-13	-1.21084	down
c33169.graph_c0	2	0.09	4	0.32	4	0.18	33	1.26	37	1.18	27	0.89	1	0.03	0	0	0	0	3.33	0.2	32.33	1.11	0.33	0.01	4.87957e-05	-2.3217	down	2.31179e-09	-4.70987	down
c19624.graph_c0	31	5.83	28	5.34	27	5.12	16	2.96	17	3.13	15	2.61	203	36.13	164	29.9	212	39.84	28.67	5.43	16	2.9	193	35.29	2.52203e-05	1.59271	up	4.32236e-45	3.77962	up
c41564.graph_c0	90	1.91	92	1.97	91	1.85	181	4.07	144	3.11	220	4.6	413	7.7	453	8.76	360	7.36	91	1.91	181.67	3.93	408.67	7.94	0.297313	-0.195264	normal	1.98669e-24	1.41375	up
c37016.graph_c0	183	4.68	196	4.69	168	4.23	234	5.73	271	6.96	259	5.99	687	15.57	590	13.49	651	15.45	182.33	4.53	254.67	6.23	642.67	14.84	0.0189243	0.313592	normal	9.132e-41	1.58454	up
c37770.graph_c0	256	7.52	309	9.44	284	8.51	283	8.75	287	8.67	313	9.7	577	18.33	606	19.25	423	13.33	283	8.49	294.33	9.04	535.33	16.97	8.05821e-11	0.739364	normal	1.12664e-20	1.10332	up
c31383.graph_c0	51	6.66	41	5.43	43	5.72	193	25.03	181	23.26	234	28.41	46	5.65	54	6.75	57	7.38	45	5.94	202.67	25.57	52.33	6.59	1.00508e-11	-1.36079	down	2.66273e-17	-1.67986	down
c41915.graph_c0	74	4.44	78	4.68	82	5.03	26	1.56	21	1.24	17	0.95	511	29.25	488	28.17	409	24.48	78	4.72	21.33	1.25	469.33	27.3	1.75727e-21	2.6261	up	2.35518e-107	4.65193	up
c36619.graph_c0	6	0.41	14	0.96	11	0.77	12	0.83	10	0.68	14	0.9	340	22.35	351	23.27	431	29.63	10.33	0.71	12	0.8	374	25.08	--	--	--	1.79163e-77	5.12148	up
c40949.graph_c0	524	12.62	544	11.72	531	14.53	579	16.69	611	18.92	692	17.04	59	1.58	67	2.23	61	1.55	533	12.96	627.33	17.55	62.33	1.79	6.4859e-12	0.563106	normal	2.80112e-93	-3.06119	down
c29380.graph_c0	21	0.8	17	0.65	16	0.63	151	5.8	137	5.14	134	4.77	155	5.65	130	4.77	107	4.07	18	0.69	140.67	5.24	130.67	4.83	5.26178e-15	-2.14061	down	0.474061	0.136546	normal
c31471.graph_c0	0	0	0	0	0	0	20	2.33	20	2.3	28	3.06	1	0.11	1	0.11	3	0.35	0	0	22.67	2.56	1.67	0.19	4.22886e-06	-4.65927	down	5.17859e-06	-3.04157	down
c36705.graph_c2	12	0.4	10	0.16	14	0.29	134	1.69	177	2.43	191	2.26	16	0.19	12	0.16	10	0.13	12	0.28	167.33	2.13	12.67	0.16	2.25428e-22	-2.94666	down	1.54751e-30	-3.39436	down
c35429.graph_c0	137	2.95	134	3.07	112	2.67	556	12.03	467	9.43	560	11.05	509	10.91	530	10.71	571	12	127.67	2.9	527.67	10.84	536.67	11.21	1.21345e-22	-1.2468	down	0.0197419	0.280136	normal
c35009.graph_c1	599	23.97	620	24.69	639	26.26	182	7.28	169	6.65	143	5.34	684	25.59	602	22.83	603	23.59	619.33	24.97	164.67	6.42	629.67	24	5.50099e-138	2.70035	up	1.49121e-64	2.17471	up
c31080.graph_c0	599	21.79	550	20	517	19.5	663	24.22	655	23.58	595	20.37	66	2.24	101	3.42	58	2.05	555.33	20.43	637.67	22.72	75	2.57	3.24031e-11	0.594005	normal	5.47397e-73	-2.8278	down
c37811.graph_c0	113	2.32	94	1.81	95	2.01	231	4.97	207	4.24	216	4.35	557	11.65	546	11.29	441	9.73	100.67	2.05	218	4.52	514.67	10.89	0.0530031	-0.317461	normal	1.05496e-35	1.47989	up
c41291.graph_c0	16496	289.69	17436	304.19	17300	311.12	3551	69.82	3642	69.52	3836	69.83	9251	168.99	8577	157.12	8768	167.45	17077.3	301.67	3676.33	69.72	8865.33	164.52	0	3.01278	up	6.11737e-105	1.52222	up
c27681.graph_c0	37	3.87	51	5.37	45	4.8	199	20.74	232	23.83	280	27.27	13	1.29	12	1.21	9	0.94	44.33	4.68	237	23.95	11.33	1.15	6.64631e-16	-1.60501	down	2.72554e-44	-4.04391	down
c31906.graph_c0	36	0.86	57	1.36	56	1.37	107	2.57	119	2.79	134	2.99	315	7.19	255	5.84	279	6.64	49.67	1.2	120	2.78	283	6.56	0.0420842	-0.468144	normal	7.29841e-22	1.48386	up
c36098.graph_c0	1442	63.63	1424	62	1419	63.79	1899	87.91	2049	89.83	2252	95.78	5009	227.66	4768	219.03	4631	217.88	1428.33	63.14	2066.67	91.17	4802.67	221.52	1.2124e-06	0.265785	normal	2.77208e-95	1.46878	up
c41204.graph_c0	328	10.39	320	10.09	319	10.36	125	4.01	143	4.48	158	4.69	41	1.24	38	1.16	22	0.69	322.33	10.28	142	4.39	33.67	1.03	1.44857e-57	1.9757	up	3.22597e-14	-1.80545	down
c19591.graph_c0	21	0.36	12	0.2	23	0.4	382	6.55	462	7.72	440	6.98	90	1.46	119	1.94	111	1.88	18.67	0.32	428	7.08	106.67	1.76	6.33628e-59	-3.68322	down	5.10021e-31	-1.74114	down
c28527.graph_c0	25	0.89	24	0.86	22	0.81	29	1.04	23	0.81	21	0.7	1	0.03	0	0	0	0	23.67	0.85	24.33	0.85	0.33	0.01	0.052091	0.73345	normal	9.36837e-08	-4.33412	down
c39266.graph_c0	122	1.84	137	2.22	118	2.25	97	1.49	77	1.19	87	1.26	232	3.33	292	4.28	175	2.84	125.67	2.1	87	1.31	233	3.48	3.14393e-13	1.31792	up	2.12644e-19	1.64767	up
c33635.graph_c1	35	1.31	54	2.28	36	1.35	83	3.53	108	4.47	138	5.33	241	9.63	277	11.12	229	9.45	41.67	1.65	109.67	4.44	249	10.07	0.0216217	-0.587121	normal	1.37203e-17	1.42753	up
c29944.graph_c0	549	18.37	545	17.87	525	17.52	423	14.12	432	14.32	470	14.6	368	12	375	12.11	384	12.99	539.67	17.92	441.67	14.35	375.67	12.37	8.5125e-38	1.08542	up	0.868656	0.0211773	normal
c35177.graph_c0	173	8.55	175	9.42	197	10.86	127	6.33	127	6.34	127	6.13	1159	57.32	1117	56.81	891	46.64	181.67	9.61	127	6.27	1055.67	53.59	2.38331e-18	1.30845	up	3.82801e-174	3.28948	up
c41719.graph_c0	22	0.51	20	0.3	18	0.35	4	0.06	1	0.01	1	0.03	103	1.62	106	1.66	86	1.78	20	0.39	2	0.03	98.33	1.69	5.23546e-09	3.74741	up	4.14287e-25	5.3889	up
c28001.graph_c0	982	23.49	1007	23.87	1048	25.74	1453	34.96	1470	34.11	1481	32.37	194	4.62	174	4.01	167	4.01	1012.33	24.37	1468	33.81	178.33	4.21	2.97532e-05	0.2607	normal	5.49995e-162	-2.7843	down
c36367.graph_c0	13	0.33	10	0.23	8	0.62	69	1.84	78	2.07	60	1.3	16	0.36	13	0.43	21	0.58	10.33	0.39	69	1.74	16.67	0.46	3.46422e-07	-1.89519	down	1.31789e-07	-1.74615	down
c41708.graph_c0	1381	59.14	1390	58.63	1291	58.86	6972	361.56	6967	351.25	7780	368.81	2877	117.27	2965	121.68	2824	119.34	1354	58.88	7239.67	360.54	2888.67	119.43	5.9652e-299	-1.62008	down	8.20569e-58	-1.07043	down
c37017.graph_c0	330	20.5	297	18.29	301	19.09	540	33.9	532	33.04	599	35.23	52	3.29	55	3.6	61	4.1	309.33	19.29	557	34.06	56	3.66	0.627888	-0.0502936	normal	5.13354e-84	-3.04155	down
c30473.graph_c0	72	2.71	65	2.38	72	2.77	243	9.29	210	7.77	232	8.13	44	1.54	47	1.72	35	1.33	69.67	2.62	228.33	8.4	42	1.53	1.40746e-07	-0.91078	normal	1.01261e-27	-2.17416	down
c41128.graph_c0	1085	16.79	1075	16.43	1056	16.73	1026	16.94	1124	18.11	1076	16.37	2407	38.26	2223	34.56	2360	39.26	1072	16.65	1075.33	17.14	2330	37.36	6.89486e-36	0.791653	normal	1.44726e-56	1.36734	up
c42012.graph_c0	67	9.99	99	14.91	78	11.78	0	0	0	0	2	0.28	4	0.57	2	0.29	3	0.45	81.33	12.23	0.67	0.09	3	0.44	4.29617e-22	6.70468	up	--	--	--
c40897.graph_c1	647	25.42	585	22.94	571	23.1	399	15.7	360	13.94	372	13.59	1128	42.43	991	37.9	1060	41.55	601	23.82	377	14.41	1059.67	40.63	6.83496e-59	1.46638	up	1.99615e-62	1.739	up
c24187.graph_c0	151	23.54	150	23.64	199	31.42	352	54.31	337	51.48	324	46.89	98	14.49	82	12.38	77	12	166.67	26.2	337.67	50.89	85.67	12.96	0.123756	-0.220835	normal	1.08946e-27	-1.72084	down
c30802.graph_c0	51	3.06	48	2.88	56	3.44	192	11.56	208	12.27	221	12.37	204	11.69	182	10.57	247	14.8	51.67	3.13	207	12.07	211	12.35	2.03452e-10	-1.1955	down	0.0896304	0.287776	normal
c26988.graph_c0	3	0.11	9	0.32	2	0.08	52	1.85	52	1.8	40	1.35	17	0.6	28	1	23	0.81	4.67	0.17	48	1.67	22.67	0.8	9.82964e-07	-2.4464	down	0.0178424	-0.811758	normal
c31576.graph_c0	32	1.26	32	1.26	30	1.21	239	9.46	240	9.28	253	9.3	185	6.96	207	7.83	253	9.95	31.33	1.24	244	9.35	215	8.25	1.97229e-25	-2.14643	down	0.652863	0.077884	normal
c35153.graph_c0	81	2.66	79	2.59	93	3.2	1873	62.37	2042	66.3	2286	70.62	247	7.84	251	7.97	207	6.85	84.33	2.82	2067	66.43	235	7.55	2.72672e-256	-3.80637	down	3.59764e-197	-2.87924	down
c27014.graph_c0	596	19.21	767	24.66	618	20.44	561	18.23	497	15.75	483	14.54	61	1.88	54	1.67	45	1.45	660.33	21.44	513.67	16.17	53.33	1.67	4.18235e-31	1.15373	up	3.1061e-72	-3.00128	down
c29266.graph_c0	36	1.72	34	1.63	48	2.35	26	1.25	55	2.59	31	1.39	80	3.66	56	2.58	94	4.49	39.33	1.9	37.33	1.74	76.67	3.58	0.00986408	0.855009	normal	3.59033e-05	1.27053	up
c28338.graph_c0	0	0	0	0	1	0.06	19	1.14	23	1.35	24	1.34	0	0	0	0	4	0.24	0.33	0.02	22	1.28	1.33	0.08	1.35304e-05	-3.96278	down	5.33049e-06	-3.19871	down
c31113.graph_c0	19	2.25	28	3.27	22	2.71	16	1.73	24	2.57	21	2.26	37	4.23	38	4.39	36	4.19	23	2.74	20.33	2.19	37	4.27	0.0165431	0.947223	normal	0.00223789	1.08253	up
c30145.graph_c0	122	10.44	141	12.19	140	12.27	796	62.11	849	64.9	906	65.14	108	7.34	113	8.87	113	8.66	134.33	11.63	850.33	64.05	111.33	8.29	2.26277e-66	-1.85969	down	1.47263e-104	-2.6701	down
c36926.graph_c0	108	10.42	120	11.13	130	12.12	173	18.24	162	17.62	206	20.6	35	3.44	46	4.84	37	3.74	119.33	11.22	180.33	18.82	39.33	4.01	0.22287	0.203541	normal	2.71664e-19	-1.92231	down
c29638.graph_c0	15	1.79	22	2.64	11	1.33	42	4.97	46	5.38	41	4.54	125	14.16	96	11.05	118	14.04	16	1.92	43	4.96	113	13.08	0.104445	-0.616868	normal	3.31837e-12	1.62618	up
c19811.graph_c0	92	2.66	89	2.57	74	2.2	18	0.53	32	0.91	31	0.84	43	1.19	32	0.89	38	1.1	85	2.48	27	0.76	37.67	1.06	1.34498e-20	2.42132	up	0.039777	0.716462	normal
c40521.graph_c0	1861	41.7	1870	41.02	1850	41.24	891	21.12	934	21.92	938	21.56	61	1.58	37	0.82	33	0.56	1860.33	41.32	921	21.53	43.67	0.99	6.69871e-237	1.81042	up	8.65077e-145	-4.12392	down
c37020.graph_c0	26	1.5	33	1.9	30	1.77	26	1.5	31	1.76	45	2.42	10	0.55	6	0.33	21	1.21	29.67	1.72	34	1.89	12.33	0.7	0.0807982	0.594273	normal	0.0136174	-1.12062	down
c34567.graph_c0	17	0.36	11	0.22	21	0.76	6	0.14	2	0.04	3	0.06	22	0.42	52	1.49	40	0.97	16.33	0.45	3.67	0.08	38	0.96	--	--	--	2.42022e-10	3.34861	up
c36960.graph_c0	18	0.92	24	1	20	0.83	3	0.12	1	0.05	5	0.25	6	0.23	15	0.78	7	0.28	20.67	0.92	3	0.14	9.33	0.43	1.42886e-08	3.32967	up	--	--	--
c39699.graph_c0	360	12.35	371	12.16	412	14.72	233	7.72	274	8.92	269	8.83	887	29.11	1018	33.12	788	27.24	381	13.08	258.67	8.49	897.67	29.82	5.42156e-35	1.35425	up	3.91308e-81	2.03715	up
c42000.graph_c0	0	0	0	0	0	0	29	4.78	31	5.07	36	5.58	0	0	0	0	0	0	0	0	32	5.14	0	0	2.22894e-07	-5.08968	down	1.53641e-09	-5.18915	down
c35043.graph_c0	133	3.4	153	4.06	159	4.42	505	12.97	506	12.4	546	12.05	200	4.62	216	4.72	159	3.52	148.33	3.96	519	12.47	191.67	4.29	1.2388e-17	-1.0062	down	1.1647e-22	-1.18582	down
c19781.graph_c0	2	0.15	0	0	3	0.23	23	1.71	38	2.77	29	2	1	0.07	1	0.07	0	0	1.67	0.13	30	2.16	0.67	0.05	9.47055e-06	-3.02819	down	1.27904e-08	-4.22384	down
c35848.graph_c0	3301	69.48	3432	71.87	3265	70.26	2196	47.68	2208	46.82	2332	47.09	4121	85.19	4272	88.63	3586	77.33	3332.67	70.54	2245.33	47.2	3993	83.72	1.93004e-230	1.3665	up	8.21986e-63	1.07795	up
c40493.graph_c2	13437	392.32	13287	390.44	13464	408.58	12577	334.37	13142	346.99	12681	309.96	28249	820.71	29416	861.91	22354	655.95	13396	397.11	12800	330.44	26673	779.52	3.57991e-112	0.861667	normal	2.14483e-73	1.30097	up
c40951.graph_c0	816	19.51	780	20.07	711	20.63	404	16.05	394	14.04	468	15.28	553	19.91	505	17.16	468	16.95	769	20.07	422	15.12	508.67	18.01	1.67891e-91	1.66167	up	1.19244e-06	0.519582	normal
c41438.graph_c2	104	2.97	112	3.72	105	2.95	481	17.13	485	15.65	535	15.34	594	18.42	622	20.54	542	17.43	107	3.21	500.33	16.04	586	18.8	2.17627e-29	-1.42297	down	1.03304e-06	0.4776	normal
c35548.graph_c0	169	5.83	163	4.67	151	4.65	224	6.91	230	6.96	244	6.74	413	10.68	495	13.28	316	8.46	161	5.05	232.67	6.87	408	10.81	0.0553087	0.26517	normal	7.63463e-15	1.04848	up
c30763.graph_c0	2113	88.74	1938	81.24	1827	78.44	2565	108.73	2641	109.47	2874	113.22	6725	271.46	6499	263.62	6596	277.83	1959.33	82.81	2693.33	110.47	6606.67	270.97	9.70422e-11	0.3385	normal	2.73992e-104	1.54785	up
c28968.graph_c0	16	1.1	16	1.11	16	0.95	70	4.56	80	5.42	81	4.94	42	2.53	50	3.26	37	2.65	16	1.05	77	4.97	43	2.81	5.80237e-06	-1.44077	down	0.0233469	-0.583028	normal
c39359.graph_c0	124	2.9	132	3.28	116	2.46	513	10.28	569	10.96	557	10.56	150	2.8	161	2.84	112	2.07	124	2.88	546.33	10.6	141	2.57	1.98145e-28	-1.33893	down	3.81138e-39	-1.7012	down
c32811.graph_c0	155	3.47	133	2.96	144	3.31	892	20.14	870	19.14	901	18.83	69	1.48	95	2.06	85	1.9	144	3.25	887.67	19.37	83	1.81	6.38461e-67	-1.82329	down	1.76252e-121	-3.15348	down
c38947.graph_c1	217	6.83	188	5.9	214	6.91	132	4.19	118	3.65	123	3.62	35	1.05	41	1.24	16	0.5	206.33	6.55	124.33	3.82	30.67	0.93	3.37963e-25	1.52146	up	1.50713e-11	-1.75265	down
c36871.graph_c2	119	3.29	152	4.19	136	3.86	237	6.6	274	7.45	203	5.24	496	13.11	557	14.79	547	15.08	135.67	3.78	238	6.43	533.33	14.33	0.920872	-0.0177899	normal	1.40737e-25	1.40885	up
c35392.graph_c1	138	4.17	164	4.94	155	4.81	1642	50.2	1710	50.91	1578	44.66	31	0.9	44	1.31	32	0.97	152.33	4.64	1643.33	48.59	35.67	1.06	6.51757e-159	-2.63123	down	1.31354e-223	-5.24237	down
c36695.graph_c0	308	9.97	288	9.27	300	9.83	736	23.88	771	24.5	745	22.44	134	4.49	157	4.74	123	3.79	298.67	9.69	750.67	23.61	138	4.34	7.9737e-09	-0.532264	normal	7.05997e-73	-2.18769	down
c30134.graph_c0	1	0.08	2	0.17	2	0.17	28	2.3	19	1.54	25	1.92	1	0.08	0	0	3	0.25	1.67	0.14	24	1.92	1.33	0.11	0.000101249	-2.7277	down	1.30783e-06	-3.33777	down
c33611.graph_c0	1199	27.56	1256	29.55	1212	31.01	1139	25.21	1205	28.28	1328	27.03	136	3.91	150	4.22	139	4.58	1222.33	29.37	1224	26.84	141.67	4.24	1.95833e-41	0.796012	normal	2.17052e-145	-2.84954	down
c29428.graph_c0	28	0.99	34	1.2	30	1.09	498	17.7	474	16.45	506	16.68	347	11.71	377	12.79	283	9.97	30.67	1.09	492.67	16.94	335.67	11.49	7.54962e-67	-3.18803	down	0.00761896	-0.306507	normal
c23836.graph_c0	107	7.44	60	4.14	75	5.3	227	15.64	209	14.15	219	14.17	590	38.72	513	34.16	503	34.62	80.67	5.63	218.33	14.65	535.33	35.83	0.000686715	-0.636042	normal	1.46061e-38	1.53865	up
c42446.graph_c0	2	0.11	0	0	0	0	29	1.54	19	0.99	23	1.13	3	0.15	10	0.51	9	0.47	0.67	0.04	23.67	1.22	7.33	0.38	1.64511e-05	-3.59113	down	0.00943688	-1.34053	down
c39919.graph_c3	55	1.69	49	1.62	46	1.56	57	1.98	60	1.88	61	2.06	7	0.28	13	0.48	2	0.08	50	1.62	59.33	1.97	7.33	0.28	0.0316457	0.543642	normal	1.71819e-10	-2.65499	down
c36876.graph_c0	31	0.4	38	0.46	30	0.39	68	0.98	100	1.42	85	1.15	12	0.15	6	0.07	8	0.1	33	0.42	84.33	1.18	8.67	0.11	0.0446687	-0.54927	normal	2.7433e-15	-2.92505	down
c37189.graph_c0	425	12.7	468	13.73	422	13.4	267	8.31	277	9.24	259	7.73	228	5.94	256	7.81	150	4.48	438.33	13.28	267.67	8.43	211.33	6.08	1.45321e-49	1.50443	up	0.542139	-0.101461	normal
c35734.graph_c0	28	3.8	11	1.51	26	3.58	353	47.53	298	39.68	348	43.92	75	9.68	70	9.19	69	9.7	21.67	2.96	333	43.71	71.33	9.52	3.39481e-42	-3.1122	down	9.30672e-33	-1.95892	down
c41682.graph_c0	26577	211.3	26182	207.33	26158	213.27	10024	77.54	10324	77.27	10788	77.02	3995	30.7	3922	30.47	3592	28.66	26305.7	210.63	10378.7	77.28	3836.33	29.94	0	2.13897	up	8.76266e-89	-1.18397	down
c30947.graph_c0	2	0.42	0	0	0	0	43	8.81	31	6.34	46	9.1	1	0.2	0	0	0	0	0.67	0.14	40	8.08	0.33	0.07	4.20829e-08	-4.29949	down	1.13667e-10	-4.9835	down
c39882.graph_c0	7	0.7	10	1	12	1.22	55	5.45	59	5.75	43	3.98	4	0.38	9	0.86	7	0.69	9.67	0.97	52.33	5.06	6.67	0.64	8.09402e-05	-1.59243	down	1.76681e-09	-2.59522	down
c37449.graph_c0	1029	31.86	1058	31.49	1019	31.18	673	23.31	717	24.32	702	20.82	860	27.77	852	27.3	844	28.04	1035.33	31.51	697.33	22.82	852	27.7	3.88135e-93	1.36584	up	4.88242e-09	0.540479	normal
c37945.graph_c0	8934	187.06	9022	187.36	8454	181.29	10867	227.29	11945	243.31	11466	222.32	24262	483.61	24105	483.23	23313	485.17	8803.33	185.24	11426	230.97	23893.3	484	4.62534e-26	0.419877	normal	4.90416e-86	1.31517	up
c37202.graph_c0	372	15.63	449	19.16	415	18.11	406	17.66	421	17.96	495	20.12	194	8.1	160	6.73	116	5.02	412	17.63	440.67	18.58	156.67	6.62	1.72092e-12	0.700916	normal	7.34624e-18	-1.23975	down
c40767.graph_c0	3114	58.29	3242	61.07	3073	58.51	2415	47.65	2765	52.58	2639	46.79	2168	37.63	2203	39.12	1965	34.91	3143	59.29	2606.33	49.01	2112	37.22	1.84951e-104	1.06652	up	0.504731	-0.0533156	normal
c32973.graph_c0	209	4.99	246	5.61	220	5.01	271	6.15	271	6.24	316	6.82	50	1.21	42	0.97	41	0.96	225	5.2	286	6.4	44.33	1.05	0.000224002	0.45115	normal	1.7276e-38	-2.41668	down
c29749.graph_c0	8	0.43	10	0.53	9	0.49	916	50.32	970	51.01	909	46.22	11	0.56	11	0.57	10	0.53	9	0.48	931.67	49.18	10.67	0.55	4.15496e-95	-5.80497	down	4.2181e-119	-6.08811	down
c30020.graph_c0	7	0.28	4	0.16	2	0.08	45	1.82	58	2.28	66	2.48	7	0.26	4	0.16	4	0.16	4.33	0.17	56.33	2.19	5	0.19	1.45653e-08	-2.76272	down	1.19004e-11	-3.06658	down
c25109.graph_c1	3	0.12	0	0	0	0	183	7.34	158	6.2	147	5.47	0	0	0	0	0	0	1	0.04	162.67	6.34	0	0	8.15325e-20	-5.8748	down	2.09538e-21	-7.21378	down
c41951.graph_c0	33	1.04	40	1.25	28	0.9	0	0	1	0.03	0	0	262	7.86	296	8.93	262	8.2	33.67	1.06	0.33	0.01	273.33	8.33	3.6068e-13	5.91064	up	2.22945e-33	7.92691	up
c40918.graph_c1	206	3.4	168	2.74	167	2.87	867	14.8	909	15.07	1014	15.97	417	6.69	436	6.93	380	6.41	180.33	3	930	15.28	411	6.68	7.36987e-54	-1.56489	down	1.24232e-22	-0.924646	normal
c40321.graph_c0	379	20.64	342	18.27	378	20.04	457	22.28	485	23.59	538	26.96	1305	49.82	1256	49.31	1079	43.7	366.33	19.65	493.33	24.28	1213.33	47.61	0.000145818	0.369125	normal	4.26261e-69	1.54503	up
c37079.graph_c0	594	67.88	654	72.15	636	71.98	237	31.33	224	27.81	243	30.09	83	11.31	80	9.76	92	13.48	628	70.67	234.67	29.74	85	11.52	2.78962e-121	2.21372	up	1.83966e-12	-1.20192	down
c39797.graph_c0	375	5.28	438	6.03	422	6.2	733	10.14	751	10.93	787	10.42	212	3.21	205	2.59	113	1.56	411.67	5.84	757	10.5	176.67	2.45	0.371619	-0.0811612	normal	8.25867e-41	-1.85117	down
c39233.graph_c0	649	32.53	714	33.2	689	32.42	2266	115.47	2414	123.51	2496	118.76	794	31.67	792	33.57	866	36.67	684	32.72	2392	119.25	817.33	33.97	4.12714e-63	-1.00779	down	4.67823e-47	-1.28983	down
c34371.graph_c0	20	0.9	7	0.31	3	0.14	64	2.89	67	2.95	79	3.31	5	0.21	6	0.26	8	0.36	10	0.45	70	3.05	6.33	0.28	1.35916e-06	-1.94765	down	4.05058e-14	-3.07157	down
c35859.graph_c0	2	0.18	0	0	1	0.09	0	0	3	0.27	2	0.17	22	1.92	45	3.98	25	2.29	1	0.09	1.67	0.15	30.67	2.73	--	--	--	6.14129e-10	3.91402	up
c39128.graph_c0	6026	57.59	5908	56.57	5517	54.29	4916	46.17	4696	43.13	4979	42.63	2604	22.43	2774	24.25	2502	23.05	5817	56.15	4863.67	43.98	2626.67	23.24	1.15628e-151	1.0542	up	6.78692e-21	-0.637357	normal
c34737.graph_c0	650	15.76	683	16.67	650	16.65	574	15.16	536	13.56	592	14.56	589	14.94	589	15.13	485	12.95	661	16.36	567.33	14.43	554.33	14.34	5.02739e-39	1.01647	up	0.0354911	0.213804	normal
c40133.graph_c0	4	0.09	3	0.32	5	0.2	62	1.26	71	1.63	58	1.27	5	0.11	2	0.1	9	0.18	4	0.2	63.67	1.39	5.33	0.13	2.90132e-10	-3.04691	down	7.74198e-13	-3.15026	down
c35031.graph_c1	478	18.97	473	18.56	445	18.17	1106	46.08	1142	46.41	1171	45.14	3618	133.33	3549	130.91	3389	129.23	465.33	18.57	1139.67	45.88	3518.67	131.16	2.27782e-11	-0.494859	normal	2.09677e-154	1.87609	up
c37319.graph_c0	132	4.72	135	4.66	121	4.74	144	6.83	164	7.48	151	6.61	40	1.89	63	3.19	36	2.09	129.33	4.71	153	6.97	46.33	2.39	0.00054704	0.551155	normal	4.64423e-11	-1.46129	down
c34744.graph_c0	0	0	1	0.05	4	0.21	26	1.35	27	1.37	34	1.64	3	0.15	16	0.79	10	0.51	1.67	0.09	29	1.45	9.67	0.48	1.40137e-05	-2.97836	down	0.00884469	-1.25472	down
c32453.graph_c0	130	8.51	144	9.02	148	9.46	109	6.42	107	6.28	142	7.71	173	11.45	204	15.13	178	15.14	140.67	9	119.33	6.8	185	13.91	5.28247e-10	1.03264	up	1.83892e-07	0.88073	normal
c39783.graph_c0	62	2.78	45	1.57	62	1.93	27	1.03	41	1.66	37	1.4	27	0.87	31	0.93	22	0.69	56.33	2.09	35	1.36	26.67	0.83	1.56532e-07	1.46489	up	0.706749	-0.140331	normal
c22812.graph_c0	12	1	12	1	10	0.85	85	7.08	68	5.57	82	6.37	5	0.4	5	0.4	0	0	11.33	0.95	78.33	6.34	3.33	0.27	2.53406e-08	-1.94621	down	3.45253e-17	-4.0397	down
c34253.graph_c0	97	3.88	102	4.07	113	4.64	448	18.03	482	18.96	553	20.66	333	12.73	356	13.7	271	10.82	104	4.2	494.33	19.22	320	12.42	7.14588e-28	-1.44402	down	0.00124955	-0.377238	normal
c30817.graph_c0	44	1.13	77	1.96	62	1.62	237	6.11	235	5.95	282	6.78	579	14.14	621	15.23	438	11.18	61	1.57	251.33	6.28	546	13.52	2.17244e-11	-1.23567	down	2.91605e-29	1.36014	up
c40678.graph_c3	2465	49.9	2609	53.24	2543	54.09	1364	26.63	1424	27.66	1357	24.69	1010	18.35	1069	20.38	825	15.98	2539	52.41	1381.67	26.33	968	18.24	5.02864e-221	1.67325	up	0.00237697	-0.267866	normal
c30641.graph_c0	6	0.2	14	0.48	14	0.45	150	5.32	141	4.85	177	5.85	21	0.69	25	0.83	26	0.88	11.33	0.38	156	5.34	24	0.8	3.51496e-21	-2.92718	down	2.26033e-22	-2.40785	down
c31805.graph_c0	1	0.04	0	0	0	0	33	1.18	22	0.74	41	1.32	0	0	0	0	0	0	0.33	0.01	32	1.08	0	0	4.40547e-07	-4.44414	down	1.91732e-09	-5.17195	down
c34207.graph_c0	1711	44.57	1766	45.79	1651	44.34	518	12.87	472	11.56	579	13.17	28	0.69	22	0.46	18	0.39	1709.33	44.9	523	12.53	22.67	0.51	0	2.50458	up	4.04131e-91	-4.23038	down
c34857.graph_c0	5	0.38	15	1.14	13	1.01	187	13.81	143	10.38	144	9.97	85	5.98	76	5.37	105	7.61	11	0.84	158	11.39	88.67	6.32	1.4388e-20	-2.98986	down	0.00691391	-0.571273	normal
c27013.graph_c0	212	14.51	203	12.51	192	12.76	644	38.34	632	36.91	714	40.22	1411	84.82	1345	76.78	1480	90.86	202.33	13.26	663.33	38.49	1412	84.15	2.99766e-19	-0.913259	normal	2.62392e-44	1.34444	up
c32644.graph_c1	3624	155.59	3383	145.1	3523	154.53	2168	93.65	2269	96.43	2374	95.36	974	40.21	965	39.65	924	39.54	3510	151.74	2270.33	95.15	954.33	39.8	8.8696e-217	1.42595	up	3.95621e-40	-0.996613	normal
c23794.graph_c0	2	0.09	1	0.04	0	0	86	3.72	92	3.85	98	3.89	0	0	0	0	0	0	1	0.04	92	3.82	0	0	2.51904e-14	-5.1006	down	1.6294e-16	-6.50846	down
c41832.graph_c0	45	1.27	54	1.52	52	1.51	329	9.35	360	9.98	340	8.95	298	8.03	294	7.96	293	8.24	50.33	1.43	343	9.43	295	8.08	1.31168e-30	-1.96122	down	0.801685	0.0343506	normal
c19714.graph_c0	4254	420.75	3952	392.72	3840	387	10590	1043.97	10691	1037.75	11962	1101.38	3306	311.28	2813	268.44	3454	341.1	4015.33	400.16	11081	1061.03	3191	306.94	2.70411e-61	-0.665969	normal	8.30865e-59	-1.53187	down
c35948.graph_c0	58	2.51	60	2.74	60	2.78	338	15.54	329	14.43	328	13.91	228	9.85	202	8.87	191	8.54	59.33	2.68	331.67	14.63	207	9.09	7.61034e-25	-1.67823	down	0.0012449	-0.429476	normal
c19698.graph_c0	1288	104.96	1272	104	1219	101.4	3221	262.32	3426	274.22	3704	281.22	1131	87.84	1112	87.34	1142	92.9	1259.67	103.45	3450.33	272.59	1128.33	89.36	1.01561e-39	-0.655116	normal	7.72557e-67	-1.35492	down
c33484.graph_c0	1	0.05	0	0	2	0.1	47	2.28	42	1.99	32	1.44	0	0	0	0	0	0	1	0.05	40.33	1.9	0	0	4.97628e-08	-3.96986	down	8.36648e-11	-5.47665	down
c27271.graph_c0	7	0.88	2	0.25	4	0.51	115	14.33	129	15.88	149	17.39	47	5.61	33	4	69	8.65	4.33	0.55	131	15.87	49.67	6.09	2.19427e-20	-3.96399	down	1.02889e-05	-1.11185	down
c30515.graph_c0	29	0.73	27	0.66	19	0.5	55	2.09	52	1.41	61	2.5	3	0.22	3	0.08	2	0.06	25	0.63	56	2	2.67	0.12	0.259044	-0.360257	normal	3.19009e-13	-3.8227	down
c22732.graph_c0	2256	115.32	2201	112.45	2107	110.24	4172	214.06	4456	223.76	4734	225.7	1135	55.37	1118	54.96	1212	61.83	2188	112.67	4454	221.17	1155	57.39	2.68281e-07	-0.227441	normal	8.43006e-91	-1.687	down
c37886.graph_c0	20	3.35	11	2.18	16	2.62	200	32.04	223	34.3	221	33.57	39	5.51	24	2.54	24	3.68	15.67	2.72	214.67	33.3	29	3.91	6.47788e-29	-2.93859	down	2.08677e-31	-2.60635	down
c32235.graph_c0	20029	1734.56	18851	1636.9	18685	1650.46	28597	2470.98	28791	2446.24	32513	2621.85	53258	4394.11	48756	4069.61	57808	4999.8	19188.3	1673.97	29967	2513.02	53274	4487.84	1.46092e-05	0.155538	normal	3.03357e-33	1.08919	up
c36967.graph_c0	256	6	249	5.78	238	5.45	139	3.21	137	3.98	163	3.66	235	5.16	230	5.46	158	4.09	247.67	5.74	146.33	3.62	207.67	4.9	2.81924e-32	1.55245	up	4.43718e-06	0.744867	normal
c34829.graph_c1	235	5.92	226	5.8	222	5.79	695	20.87	713	20.19	775	22.08	218	6.38	272	8.16	287	8.99	227.67	5.84	727.67	21.05	259	7.84	7.30631e-20	-0.876853	normal	4.74996e-23	-1.22773	down
c38281.graph_c0	847	30.32	817	28.33	901	37.04	701	23.71	639	22.42	727	25.94	457	21.71	466	21.08	417	18.11	855	31.9	689	24.02	446.67	20.3	6.79783e-49	1.10842	up	0.000195833	-0.373954	normal
c30675.graph_c0	66	6.52	59	5.85	49	4.93	9	0.89	5	0.48	15	1.38	13	1.22	12	1.14	11	1.08	58	5.77	9.67	0.92	12	1.15	1.44977e-19	3.29752	up	--	--	--
c41898.graph_c0	239	6.84	215	6.14	211	6.2	375	10.82	361	10.17	424	11.34	100	2.74	118	3.25	86	2.46	221.67	6.39	386.67	10.78	101.33	2.82	0.972679	-0.00431028	normal	3.61687e-30	-1.67406	down
c38572.graph_c0	14	2.52	2	0.37	13	2.37	21	3.73	12	2.12	3	0.5	27	4.61	49	8.56	16	2.88	9.67	1.75	12	2.12	30.67	5.35	--	--	--	0.00353729	1.46631	up
c29159.graph_c0	1857	138.31	1793	133.8	1837	139.7	7336	546.42	7495	548.03	8188	568.07	2724	193.35	2613	187.4	2856	212.21	1829	137.27	7673	554.17	2731	197.65	1.18344e-208	-1.26995	down	9.35825e-53	-1.23059	down
c29919.graph_c0	1763	111.87	1599	100.94	1735	112.33	267	16.95	289	18.09	311	18.24	18652	1126.28	17177	1046.47	20493	1295.82	1699	108.38	289	17.76	18774	1156.19	0	3.3504	up	0	6.26518	up
c32841.graph_c0	5	0.91	3	0.19	5	0.36	46	2.96	26	1.61	24	1.56	9	0.58	6	0.48	9	0.57	4.33	0.49	32	2.04	8	0.54	0.000387589	-1.9685	down	0.000510978	-1.6535	down
c29486.graph_c0	2678	177.76	2645	175.73	2633	178.66	6948	461.86	7136	465.22	8226	508.96	32473	2055.55	29836	1906.49	35274	2336.07	2652	177.38	7436.67	478.68	32527.7	2099.37	2.20444e-55	-0.687864	normal	3.73109e-149	2.38591	up
c27290.graph_c0	35	7.03	41	8.37	33	6.68	195	38.44	208	40.9	185	34.44	167	31.79	137	26.72	147	29.53	36.33	7.36	196	37.93	150.33	29.35	1.55113e-14	-1.62308	down	0.444455	-0.131518	normal
c36503.graph_c0	579	10.43	550	9.75	555	10.32	992	17.21	1012	17.08	1089	17.53	192	3.22	186	3.1	149	2.59	561.33	10.17	1031	17.27	175.67	2.97	0.296446	-0.0791775	normal	1.54466e-101	-2.29807	down
c33124.graph_c0	223	5.37	199	4.76	198	4.88	349	8.45	363	8.57	369	8.28	78	1.79	79	1.82	80	1.92	206.67	5	360.33	8.43	79	1.84	0.969012	-0.00500083	normal	8.16445e-36	-1.92609	down
c35055.graph_c0	46	1.93	49	2.05	47	2.02	259	10.92	265	10.92	294	11.5	140	5.61	123	4.96	125	5.23	47.33	2	272.67	11.11	129.33	5.27	1.14205e-21	-1.7173	down	3.89435e-08	-0.8191	normal
c39986.graph_c0	1137	166.38	1104	159.94	1190	169.01	728	46.9	665	37.83	692	38.85	748	25.14	749	24.53	635	23.46	1143.67	165.11	695	41.19	710.67	24.38	4.55199e-101	1.51396	up	0.00366775	0.278783	normal
c41301.graph_c0	421	20.91	347	16.73	406	21.06	322	17.22	333	16.96	330	16.27	785	36.41	880	39.91	690	34.05	391.33	19.57	328.33	16.82	785	36.79	3.83934e-23	1.04851	up	5.16934e-49	1.50069	up
c39261.graph_c0	24	0.84	28	1.13	24	1.42	8	0.5	6	0.21	8	0.26	4	0.13	8	0.27	3	0.1	25.33	1.13	7.33	0.32	5	0.17	6.09082e-08	2.47973	up	--	--	--
c35257.graph_c0	4	0.28	4	0.28	5	0.36	47	3.48	45	3.2	68	4.75	18	1.24	11	0.79	10	0.71	4.33	0.31	53.33	3.81	13	0.91	4.36939e-08	-2.6828	down	3.63383e-06	-1.72284	down
c41824.graph_c0	352	15.64	357	15.85	330	15.03	605	27.03	704	30.75	718	29.78	19	0.81	24	1.03	26	1.15	346.33	15.51	675.67	29.19	23	1	0.0805112	-0.165866	normal	5.77358e-113	-4.57532	down
c32189.graph_c1	4	0.37	8	0.74	1	0.09	26	2.4	25	2.27	32	2.82	10	0.88	7	0.63	14	1.29	4.33	0.4	27.67	2.5	10.33	0.93	0.00193462	-1.76032	down	0.0159254	-1.09765	down
c28109.graph_c0	14	0.5	10	0.36	3	0.11	3	0.11	1	0.04	2	0.07	37	1.28	50	1.73	27	0.97	9	0.32	2	0.07	38	1.33	--	--	--	4.93745e-12	4.03858	up
c19655.graph_c0	3	0.09	1	0.03	0	0	523	16.42	530	16.25	583	17	61	1.82	37	1.11	48	1.49	1.33	0.04	545.33	16.56	48.67	1.47	3.6157e-38	-7.26835	down	5.29179e-83	-3.2114	down
c19782.graph_c0	0	0	0	0	0	0	29	1.69	39	2.23	35	1.9	0	0	0	0	0	0	0	0	34.33	1.94	0	0	1.18009e-07	-5.1757	down	6.54298e-10	-5.27613	down
c38664.graph_c1	34	2.3	34	2.41	32	2.25	301	22.51	349	25	343	24.38	59	4.15	69	4.61	48	3.83	33.33	2.32	331	23.96	58.67	4.2	2.56011e-38	-2.49625	down	7.27793e-39	-2.23207	down
c32358.graph_c0	1275	63.11	1231	60.58	1142	58.18	442	21.44	431	19.79	424	18.81	355	15.86	322	14.17	346	15.74	1216	60.62	432.33	20.01	341	15.26	1.09429e-216	2.28554	up	0.480874	-0.0896229	normal
c36342.graph_c0	12	0.41	13	0.45	5	0.18	112	3.87	133	4.49	110	3.53	48	1.58	22	0.73	42	1.44	10	0.35	118.33	3.96	37.33	1.25	1.5306e-15	-2.70949	down	1.39749e-07	-1.38542	down
c30860.graph_c0	54	2.5	52	2.4	48	2.27	5	0.23	7	0.32	3	0.13	27	1.18	18	0.8	31	1.42	51.33	2.39	5	0.23	25.33	1.13	4.18176e-20	3.99566	up	4.29933e-06	2.41187	up
c29470.graph_c0	247	4.85	240	4.69	245	4.94	1328	26.31	1478	28.54	1412	25.91	1436	26.99	1469	27.71	1405	27.51	244	4.83	1406	26.92	1436.67	27.4	3.75493e-90	-1.72736	down	0.000649225	0.282789	normal
c41188.graph_c0	2872	68.12	3064	72.3	2893	69.06	2713	72.07	2753	73.13	2829	71.98	5176	93.69	5519	101.4	4336	86.93	2943	69.83	2765	72.39	5010.33	94.01	1.17181e-91	0.886528	normal	3.3143e-58	1.10248	up
c22834.graph_c0	59	1.71	89	2.61	68	2.09	285	8.67	291	8.9	265	7.63	194	6.04	176	5.29	193	6.2	72	2.14	280.33	8.4	187.67	5.84	1.06805e-11	-1.16041	down	0.0274858	-0.325368	normal
c34654.graph_c0	759	9.54	826	10.57	738	8.89	185	2.56	191	2.87	213	2.82	223	2.45	236	2.69	233	3.22	774.33	9.67	196.33	2.75	230.67	2.79	2.93617e-194	2.77259	up	0.000746466	0.48459	normal
c41326.graph_c0	23	0.53	28	0.64	15	0.35	9	0.21	20	0.44	17	0.35	17	0.37	19	0.4	6	0.14	22	0.51	15.33	0.33	14	0.3	0.00352091	1.27115	up	--	--	--
c19555.graph_c0	146	24.73	147	25.19	148	25.34	1149	191.91	1175	194.9	1060	166.46	61	9.79	72	11.81	47	7.95	147	25.09	1128	184.42	60	9.85	7.06341e-91	-2.14053	down	3.06936e-162	-3.96655	down
c30648.graph_c0	15	1.01	10	0.71	15	1.01	96	6.37	56	4.8	78	6.86	102	7.01	92	6.37	66	4.88	13.33	0.91	76.67	6.01	86.67	6.09	1.87403e-06	-1.68639	down	0.0940755	0.412538	normal
c31291.graph_c0	5	0.4	4	0.32	5	0.41	28	2.23	29	2.27	36	2.67	22	1.67	23	1.77	8	0.64	4.67	0.38	31	2.39	17.67	1.36	0.000548741	-1.82572	down	0.186396	-0.551395	normal
c35104.graph_c0	21	1.54	29	2.13	38	2.85	11	0.81	7	0.51	8	0.61	19	1.37	17	1.2	10	0.73	29.33	2.17	8.67	0.64	15.33	1.1	2.2573e-08	2.46048	up	--	--	--
c30573.graph_c0	22	0.82	40	1.43	30	1.19	95	3.84	99	3.95	107	4.01	6	0.21	13	0.51	3	0.12	30.67	1.15	100.33	3.93	7.33	0.28	0.000619944	-0.900925	normal	6.7383e-20	-3.40285	down
c38784.graph_c0	4614	71.5	4905	75.16	4631	73.55	1632	27.07	1623	26.29	1722	26.79	4276	69.63	4676	75.82	3450	57.6	4716.67	73.4	1659	26.72	4134	67.68	0	2.30383	up	1.15621e-89	1.55956	up
c40118.graph_c2	28519	316.76	29247	324.11	27544	316.7	4619	71.6	4630	71.68	5044	70.75	3288	53.07	3197	51.4	3230	51.16	28436.7	319.19	4764.33	71.34	3238.33	51.88	0	3.37435	up	2.92263e-05	-0.301958	normal
c37110.graph_c0	930	33.06	1035	36.56	984	35.4	721	24.39	700	23.5	768	24.68	433	13.84	457	14.39	376	12.34	983	35.01	729.67	24.19	422	13.52	5.22196e-71	1.2264	up	3.57575e-08	-0.539918	normal
c39789.graph_c0	3109	85.56	3289	95.21	3056	83.55	2476	70.93	2704	76.59	2812	78.58	2622	74.44	2661	78.64	2189	66.02	3151.33	88.11	2664	75.37	2490.67	73.03	5.55707e-120	1.03969	up	0.0376231	0.151121	normal
c34558.graph_c0	94	2.45	131	2.91	113	3	91	2.05	142	3.36	122	2.54	8	0.17	8	0.17	12	0.27	112.67	2.79	118.33	2.65	9.33	0.2	0.000203386	0.722216	normal	1.05669e-21	-3.30333	down
c34932.graph_c0	971	26.33	1059	27.65	1036	27.69	296	12.75	281	11.86	266	10.9	69	2.77	65	2.6	86	3.63	1022	27.22	281	11.84	73.33	3	8.24462e-219	2.65524	up	6.2793e-21	-1.66999	down
c38360.graph_c0	15	1.04	10	0.6	20	1.37	22	1.6	25	1.67	14	0.87	44	2.59	46	2.73	43	2.79	15	1	20.33	1.38	44.33	2.7	0.474961	0.340791	normal	0.000104632	1.33144	up
c37722.graph_c0	169	8.17	173	11.23	174	8.15	375	27.31	377	17.93	381	15.18	79	4.51	72	4.17	92	3.92	172	9.18	377.67	20.14	81	4.2	0.00563213	-0.336998	normal	5.45887e-35	-1.95389	down
c35433.graph_c1	133	3.06	160	3.57	115	2.7	266	6.05	276	6.06	305	6.4	79	1.72	87	1.87	68	1.55	136	3.11	282.33	6.17	78	1.71	0.0805449	-0.25577	normal	1.00807e-22	-1.5958	down
c35196.graph_c0	24	1.48	30	1.81	34	2.3	101	5.63	120	6.62	98	5.17	64	3.48	73	4.14	84	4.48	29.33	1.86	106.33	5.81	73.67	4.03	5.96237e-05	-1.04863	down	0.239621	-0.270709	normal
c37928.graph_c0	547	11.02	554	10.51	504	9.08	1014	22.55	924	19.68	1065	19.55	255	4.71	233	4.82	209	4.36	535	10.2	1001	20.59	232.33	4.63	0.183397	-0.106464	normal	2.00029e-69	-1.85243	down
c38517.graph_c0	274	13.47	224	11.01	241	12.13	137	6.79	150	7.29	180	8.3	4	0.19	3	0.14	1	0.05	246.33	12.2	155.67	7.46	2.67	0.13	2.19932e-26	1.4569	up	1.09225e-28	-5.25447	down
c19447.graph_c0	1258	133.57	1204	128.57	1177	127.25	1833	193.7	2007	209.06	2323	229.4	660	66.64	641	65.66	628	66.55	1213	129.8	2054.33	210.72	643	66.28	0.554083	0.0398483	normal	6.77735e-58	-1.41765	down
c31845.graph_c0	3666	81.25	3660	80.27	3467	78.41	1603	34.28	1631	34.05	1788	35.32	961	20.02	887	18.14	905	19.68	3597.67	79.98	1674	34.55	917.67	19.28	0	1.90082	up	1.40914e-13	-0.612327	normal
c34982.graph_c0	2052	52.17	2162	54.28	2240	58.59	1284	35.02	1268	33.89	1287	32.9	865	24.21	841	22.37	849	23.6	2151.33	55.01	1279.67	33.94	851.67	23.39	2.71683e-166	1.54563	up	0.000139012	-0.334317	normal
c31937.graph_c0	16	0.58	24	0.87	19	0.71	129	4.73	127	4.55	160	5.44	54	1.88	48	1.68	34	1.27	19.67	0.72	138.67	4.91	45.33	1.61	1.34093e-13	-1.99021	down	1.31239e-09	-1.34859	down
c39996.graph_c2	7	0.26	9	0.34	6	0.23	73	2.86	77	2.92	76	2.7	1	0.05	2	0.09	7	0.26	7.33	0.28	75.33	2.83	3.33	0.13	2.7027e-10	-2.48734	down	1.26028e-16	-3.96977	down
c36287.graph_c0	229	10.2	222	9.88	234	10.73	736	32.03	734	31.7	773	31.52	47	2.01	35	1.51	30	1.3	228.33	10.27	747.67	31.75	37.33	1.61	1.78272e-21	-0.912216	normal	1.28568e-126	-4.04594	down
c37877.graph_c0	666	20.42	594	18.15	608	19.07	1593	49.26	1663	50.81	1799	52.23	2901	84.58	2773	80.77	2854	86.23	622.67	19.21	1685	50.77	2842.67	83.86	8.2631e-22	-0.637461	normal	1.25657e-38	1.00844	up
c39211.graph_c0	7608	225.84	7858	233.09	7199	219.42	5428	168.34	5464	164.17	5842	169.61	4892	174.54	5320	193.75	4657	170.54	7555	226.12	5578	167.37	4956.33	179.61	4.54998e-275	1.23448	up	0.231332	0.0804134	normal
c33918.graph_c0	138	11.25	142	11.6	154	12.81	663	54	658	52.72	806	61.19	561	43.57	530	41.63	567	46.13	144.67	11.89	709	55.97	552.67	43.78	4.70161e-39	-1.48909	down	0.368024	-0.101731	normal
c22903.graph_c0	2044	193.4	2054	195.27	1978	190.78	17093	1613	18269	1696.66	19357	1705.27	1179	106.23	1289	117.65	1225	115.72	2025.33	193.15	18239.7	1671.64	1231	113.2	0	-2.3721	down	0	-3.6304	down
c37517.graph_c0	252	12.16	203	9.79	209	10.33	452	21.92	426	20.21	471	21.22	904	41.67	895	41.55	954	45.94	221.33	10.76	449.67	21.12	917.67	43.05	0.0546625	-0.224828	normal	5.70951e-36	1.28167	up
c34074.graph_c0	572	8.34	540	7.87	594	8.89	220	3.32	262	3.82	269	3.75	154	2.15	137	1.91	156	2.29	568.67	8.37	250.33	3.63	149	2.12	9.96867e-90	1.97907	up	0.0017448	-0.489651	normal
c39402.graph_c2	512	11.26	571	11.8	546	12.07	493	11.73	500	10.38	506	10.86	203	5.1	186	4.88	142	4.13	543	11.71	499.67	10.99	177	4.7	4.68839e-27	0.915614	normal	6.47496e-23	-1.24695	down
c40574.graph_c1	5	0.53	6	0.64	5	0.54	51	5.42	50	5.24	52	5.17	56	5.69	51	5.26	54	5.76	5.33	0.57	51	5.28	53.67	5.57	3.14467e-07	-2.35825	down	0.239729	0.320807	normal
c38477.graph_c0	168	5.49	159	5.26	134	4.67	244	8.36	257	8.43	302	8.95	552	17.23	536	17.04	565	18.73	153.67	5.14	267.67	8.58	551	17.67	0.9895	-0.00198168	normal	3.36189e-28	1.29412	up
c25169.graph_c0	52	2.85	44	2.91	35	2.58	190	9.76	209	10.49	166	8.17	98	4.21	126	6.7	88	5.39	43.67	2.78	188.33	9.47	104	5.43	7.77514e-10	-1.30498	down	0.000953889	-0.608572	normal
c27448.graph_c1	5	0.61	4	0.49	9	1.12	42	5.1	39	4.68	49	5.57	8	0.93	3	0.35	15	1.83	6	0.74	43.33	5.12	8.67	1.04	2.75178e-05	-1.96338	down	9.39351e-06	-1.94907	down
c32958.graph_c1	26	1.82	14	1.01	34	2.97	14	0.95	20	1.38	18	1.19	0	0	5	0.35	0	0	24.67	1.93	17.33	1.17	1.67	0.12	0.00240003	1.26872	up	--	--	--
c32257.graph_c0	31	3.72	19	2.29	27	3.29	138	16.43	59	6.94	112	12.48	81	9.23	94	10.88	96	11.49	25.67	3.1	103	11.95	90.33	10.53	0.000198971	-1.18481	down	0.820607	0.064435	normal
c35690.graph_c1	734	24.68	785	26.37	689	23.8	494	16.73	556	18.41	629	19.75	280	9	280	9.05	205	6.88	736	24.95	559.67	18.3	255	8.31	4.88063e-49	1.19248	up	3.81261e-13	-0.882993	normal
c35322.graph_c0	16	1.02	17	1.19	9	0.57	22	1.46	18	1.2	26	1.64	51	3.28	47	3.06	48	3.24	14	0.93	22	1.43	48.67	3.19	0.769909	0.139739	normal	2.32947e-05	1.36433	up
c24654.graph_c0	166	9.58	131	7.64	176	10.47	62	3.76	51	2.96	51	2.84	128	7.45	103	5.99	117	7.1	157.67	9.23	54.67	3.19	116	6.85	2.12256e-32	2.30835	up	2.16126e-09	1.32111	up
c33853.graph_c0	79	2.74	66	2.28	44	1.57	380	13.27	398	13.57	355	11.5	157	5.2	170	5.67	170	5.88	63	2.2	377.67	12.78	165.67	5.58	8.04465e-26	-1.78069	down	1.87903e-11	-0.933273	normal
c35574.graph_c0	51	2.42	27	0.9	42	1.13	40	0.91	47	1.03	36	0.89	11	0.26	7	0.17	7	0.42	40	1.48	41	0.94	8.33	0.28	0.016311	0.746801	normal	4.63365e-06	-1.95847	down
c31406.graph_c0	8	0.51	13	0.88	6	0.39	10	0.64	13	0.86	4	0.24	124	8.2	82	5.38	123	8.71	9	0.59	9	0.58	109.67	7.43	--	--	--	6.5759e-26	3.73608	up
c38752.graph_c0	456	29.23	453	27.63	429	27.91	179	12.23	174	11.74	236	14.5	161	10.44	182	12.17	119	8.19	446	28.26	196.33	12.82	154	10.27	5.8479e-72	1.97894	up	0.572826	-0.102205	normal
c36268.graph_c0	487	17.52	509	17.77	461	16.54	359	13.86	395	14.63	384	13.58	165	5.88	166	5.95	113	4.28	485.67	17.28	379.33	14.02	148	5.37	1.82762e-36	1.15135	up	3.96058e-15	-1.10837	down
c40159.graph_c0	74	3.36	47	2.13	45	2.09	214	9.77	255	11.39	219	9.29	313	13.58	336	14.7	375	17	55.33	2.53	229.33	10.15	341.33	15.09	2.36368e-10	-1.24712	down	1.05707e-08	0.826216	normal
c30818.graph_c0	75	4.01	70	3.72	64	3.48	248	13.57	262	14.15	272	14.05	182	9.88	201	10.47	150	8.03	69.67	3.74	260.67	13.92	177.67	9.46	2.09085e-11	-1.10083	down	0.0359382	-0.304391	normal
c23867.graph_c0	114	5.34	123	5.74	112	5.36	288	13.54	335	15.41	360	15.72	584	26.11	576	25.91	644	30.05	116.33	5.48	327.67	14.89	601.33	27.36	7.99695e-07	-0.692503	normal	5.44604e-21	1.13102	up
c29289.graph_c0	9	0.84	16	1.5	21	2	17	1.59	18	1.65	30	2.61	3	0.27	12	1.08	6	0.56	15.33	1.45	21.67	1.95	7	0.64	0.530666	0.297295	normal	0.0185619	-1.27449	down
c27018.graph_c0	15	0.69	11	0.51	12	0.57	7	0.32	17	0.77	14	0.6	507	22.27	439	19.41	510	23.4	12.67	0.59	12.67	0.56	485.33	21.69	--	--	--	4.51022e-97	5.42089	up
c41297.graph_c0	9	0.33	24	0.91	16	0.47	137	4.34	153	5.44	139	4.36	115	3.15	137	4.69	97	2.38	16.33	0.57	143	4.71	116.33	3.41	1.40566e-15	-2.29778	down	0.793434	-0.0521415	normal
c33194.graph_c0	924	46.1	1011	49.85	977	49.42	483	24.66	524	26.3	549	26.09	1090	53.1	1131	55.58	1054	53.63	970.67	48.46	518.67	25.68	1091.67	54.1	4.85397e-120	1.70042	up	2.52089e-50	1.32372	up
c39716.graph_c0	75	2.57	69	2.37	79	2.8	1063	36.07	1005	33.43	1070	33.62	139	4.54	89	2.94	113	3.8	74.33	2.58	1046	34.37	113.67	3.76	6.29706e-130	-3.00883	down	8.01407e-113	-2.93788	down
c40887.graph_c1	3272	71.24	3420	74.77	3266	74.93	2448	86.11	2551	85.92	2544	80.79	4236	135.7	4023	133.42	4116	140.82	3319.33	73.65	2514.33	84.27	4125	136.65	5.06015e-167	1.19699	up	1.96554e-38	0.966514	normal
c19505.graph_c0	2411	133.94	2401	133.42	2275	129.36	3339	186.14	3382	184.63	3571	185.06	8705	461.68	8078	431.87	8739	484.5	2362.33	132.24	3430.67	185.28	8507.33	459.35	1.63583e-09	0.25881	normal	9.99321e-90	1.56415	up
c37254.graph_c0	33	0.92	19	0.53	22	0.63	238	6.7	213	5.85	231	6.03	227	6.06	229	6.14	219	6.1	24.67	0.69	227.33	6.19	225	6.1	4.29581e-25	-2.38339	down	0.101274	0.235157	normal
c33177.graph_c1	2	0.07	5	0.17	1	0.04	14	0.49	16	0.54	21	0.68	16	0.53	33	1.1	41	1.42	2.67	0.09	17	0.57	30	1.02	--	--	--	0.0143215	1.04365	up
c22886.graph_c0	55	2.98	50	2.67	59	3.13	216	11.32	221	11.35	328	15.95	27	1.34	34	1.7	23	1.24	54.67	2.93	255	12.87	28	1.43	5.14555e-13	-1.40695	down	4.30172e-36	-2.89339	down
c31774.graph_c0	124	12.03	138	13.37	113	10.9	159	15.87	143	14.03	142	13.35	270	25.58	354	34.03	289	29.29	125	12.1	148	14.42	304.33	29.63	0.000907565	0.548147	normal	1.20951e-17	1.2818	up
c41899.graph_c0	27	2.82	15	1.58	35	3.72	1	0.1	6	0.62	0	0	152	15.12	147	14.82	163	17.01	25.67	2.71	2.33	0.24	154	15.65	--	--	--	1.2366e-33	5.86017	up
c41895.graph_c0	4	0.47	3	0.35	6	0.71	27	3.14	36	4.13	28	3.05	0	0	0	0	0	0	4.33	0.51	30.33	3.44	0	0	0.000511737	-1.89296	down	3.02946e-09	-5.121	down
c29271.graph_c0	81	2.85	95	3.33	85	3.07	450	15.93	418	14.45	452	14.84	36	1.21	31	1.05	59	2.07	87	3.08	440	15.07	42	1.44	2.67722e-28	-1.53614	down	9.58253e-60	-3.10093	down
c36060.graph_c0	608	28.08	664	31.07	549	25.9	494	25.21	483	23.76	466	22.29	379	18.51	437	21.46	334	16.91	607	28.35	481	23.75	383.33	18.96	1.8463e-37	1.12882	up	0.503926	-0.0814964	normal
c33475.graph_c0	1199	42.45	1198	42.32	1146	41.69	2215	78.95	2250	78.32	2228	73.71	4745	160.86	4737	161.61	4629	164.1	1181	42.15	2231	76.99	4703.67	162.19	0.0316949	-0.121432	normal	4.39404e-77	1.32672	up
c40465.graph_c0	1368	30.61	1408	31.32	1357	30.66	791	17.75	766	16.82	901	18.94	736	16.08	640	14.05	679	15.4	1377.67	30.86	819.33	17.84	685	15.18	1.4831e-139	1.54701	up	0.976206	-0.00342285	normal
c41812.graph_c0	4	0.18	10	0.46	13	0.61	0	0	0	0	0	0	948	41.63	823	36.4	960	44.04	9	0.42	0	0	910.33	40.69	--	--	--	7.51433e-48	9.80091	up
c39480.graph_c2	3517	314.97	3406	298.03	3285	307.91	2813	317.14	2883	300.99	3107	319.74	2330	294.63	2225	250.22	2133	266.17	3402.67	306.97	2934.33	312.62	2229.33	270.34	4.29529e-132	1.01101	up	0.0443301	-0.143802	normal
c40543.graph_c0	182	2.61	164	2.34	173	2.53	926	13.44	963	13.54	1014	13.6	120	1.6	129	1.74	141	2.02	173	2.49	967.67	13.53	130	1.79	6.24151e-67	-1.68289	down	1.17518e-107	-2.63223	down
c39279.graph_c0	49	1	70	2.07	52	1.06	84	1.33	87	1.42	67	0.96	22	0.36	13	0.19	23	0.35	57	1.38	79.33	1.24	19.33	0.3	0.209783	0.311691	normal	3.19599e-08	-1.74048	down
c38992.graph_c1	808	38.64	787	35.44	750	35.55	1610	71.15	1450	65.02	1695	70.17	611	25.42	541	22.62	614	27.01	781.67	36.54	1585	68.78	588.67	25.02	0.00101745	-0.222122	normal	2.90435e-32	-1.16996	down
c38109.graph_c0	7	0.2	18	0.61	9	0.31	90	2.62	73	2.19	85	2.36	126	3.45	109	2.98	92	2.79	11.33	0.37	82.67	2.39	109	3.07	1.29167e-08	-2.02183	down	0.00193417	0.638847	normal
c37815.graph_c2	6	0.4	8	0.48	8	0.33	63	3.06	65	2.71	68	2.83	10	0.83	12	0.46	9	0.84	7.33	0.4	65.33	2.87	10.33	0.71	1.59904e-08	-2.28293	down	1.13586e-10	-2.33177	down
c37256.graph_c0	1419	53.3	1426	53.98	1490	57.08	588	22.41	647	24.58	668	23.77	828	32.3	746	28.47	718	29.13	1445	54.79	634.33	23.59	764	29.97	1.53846e-205	1.98448	up	3.89014e-08	0.518779	normal
c29652.graph_c0	1796	33.56	1808	33.64	1594	30.61	466	8.79	402	7.4	514	8.97	61	1.09	78	1.4	90	1.68	1732.67	32.6	460.67	8.39	76.33	1.39	0	2.70617	up	4.41019e-45	-2.31909	down
c38361.graph_c0	2117	79.06	2132	77.44	2049	75.13	1691	67.17	1659	66.38	1884	65.95	1473	56.42	1385	53.66	1254	47.69	2099.33	77.21	1744.67	66.5	1370.67	52.59	7.71611e-105	1.06459	up	0.223558	-0.0972108	normal
c31742.graph_c0	1217	100.41	1210	100.2	1278	107.65	272	23.41	248	21.08	271	21.82	997	81.84	932	77.41	870	74.83	1235	102.75	263.67	22.1	933	78.03	0	3.02165	up	3.17193e-93	2.06807	up
c36396.graph_c0	93	8.33	81	7.36	94	8.58	40	3.57	25	2.2	40	3.33	61	5.2	70	6.04	57	5.09	89.33	8.09	35	3.03	62.67	5.44	2.04678e-18	2.12664	up	0.000151989	1.06948	up
c19604.graph_c0	16	0.7	44	1.91	33	1.47	139	6.07	149	6.37	178	7.22	9	0.37	17	0.71	14	0.61	31	1.36	155.33	6.55	13.33	0.56	3.02867e-09	-1.50646	down	2.74331e-28	-3.21672	down
c23270.graph_c0	5	0.18	13	0.44	4	0.15	5	0.19	4	0.15	5	0.17	19	0.67	32	0.96	26	0.88	7.33	0.26	4.67	0.17	25.67	0.84	--	--	--	1.46082e-06	2.51714	up
c30154.graph_c0	39	1.58	23	0.93	43	1.78	69	2.81	75	2.98	79	2.98	18	0.7	16	0.62	27	1.09	35	1.43	74.33	2.92	20.33	0.8	0.327225	-0.282088	normal	3.93496e-07	-1.57083	down
c19760.graph_c0	219	17.55	202	16.17	182	14.91	405	32.3	437	34.28	483	35.91	131	9.96	112	8.61	106	8.44	201	16.21	441.67	34.16	116.33	9	0.00373961	-0.336649	normal	1.88879e-33	-1.6654	down
c31422.graph_c0	22	1.91	20	1.77	25	2.3	22	1.97	10	0.9	17	1.43	13	1.09	12	1.04	16	1.44	22.33	1.99	16.33	1.43	13.67	1.19	0.00415874	1.2071	up	--	--	--
c40162.graph_c0	1538	85.69	1537	85.11	1508	84.34	7909	407.74	8139	409.66	8559	414.27	990	51.58	989	52.32	1080	59.47	1527.67	85.05	8202.33	410.56	1019.67	54.46	0	-1.6267	down	2.4384e-247	-2.74653	down
c22863.graph_c1	153	3.99	166	4.39	129	3.62	557	14.65	512	13.3	509	12.37	376	9.37	381	9.5	345	8.88	149.33	4	526	13.44	367.33	9.25	1.06366e-16	-1.01939	down	0.017556	-0.26864	normal
c37996.graph_c0	2382	57.76	2405	57.9	2260	55.72	3515	84.21	3470	82.65	3640	81.49	7766	178.38	8251	185.67	7174	170.45	2349	57.13	3541.67	82.78	7730.33	178.17	3.35507e-06	0.204264	normal	3.13769e-110	1.37453	up
c36175.graph_c0	12	0.55	20	1.05	23	1.24	46	2.45	74	4.17	69	3.45	29	1.51	11	0.69	17	1.11	18.33	0.95	63	3.36	19	1.1	0.00539856	-0.957969	normal	4.36046e-05	-1.43183	down
c21994.graph_c0	5	0.21	4	0.17	5	0.21	8	0.33	0	0	4	0.15	39	1.54	27	1.07	34	1.4	4.67	0.2	4	0.16	33.33	1.34	--	--	--	6.20238e-09	3.06327	up
c36210.graph_c0	22	1.01	23	1.06	23	1.08	22	1.02	17	0.77	13	0.56	21	0.92	2	0.09	2	0.09	22.67	1.05	17.33	0.78	8.33	0.37	0.00502228	1.14235	up	0.244917	-0.753368	normal
c40280.graph_c1	671	18.35	678	17.08	665	18.74	1595	41.28	1568	36.93	1740	38.83	529	13.62	547	16.24	442	11.49	671.33	18.06	1634.33	39.01	506	13.78	1.78575e-14	-0.485327	normal	1.36158e-65	-1.44036	down
c23832.graph_c0	82	2.4	94	2.84	78	2.34	352	10.37	358	10.3	342	9.34	230	6.43	236	6.63	189	5.51	84.67	2.53	350.67	10	218.33	6.19	3.73646e-17	-1.24976	down	0.000795809	-0.435529	normal
c36986.graph_c0	342	6.47	371	7.8	319	6.36	1265	23.19	1405	24.94	1389	23.09	516	9.24	529	9.47	471	8.44	344	6.88	1353	23.74	505.33	9.05	2.06153e-49	-1.17745	down	6.10018e-41	-1.16839	down
c37020.graph_c1	999	22.87	1079	23.75	986	23.71	624	13.42	627	13.54	666	13.22	491	9.6	535	11.07	374	7.81	1021.33	23.44	639	13.39	466.67	9.49	5.04192e-104	1.47239	up	0.0597936	-0.208328	normal
c41301.graph_c1	231	10.69	179	8.28	210	9.96	1126	52.38	1253	57.02	1108	47.87	659	29.14	674	30.01	505	23.32	206.67	9.64	1162.33	52.42	612.67	27.49	1.85924e-61	-1.69252	down	1.30998e-11	-0.678933	normal
c31100.graph_c0	23	1.22	41	2.17	25	1.53	124	6.83	116	5.33	134	6.69	47	1.94	72	2.6	47	1.83	29.67	1.64	124.67	6.28	55.33	2.12	6.53594e-07	-1.2593	down	3.8782e-05	-0.913223	normal
c34681.graph_c0	30	1.83	26	2	32	2	4	0.26	5	0.3	5	0.32	48	2.78	66	4.1	68	4.38	29.33	1.94	4.67	0.29	60.67	3.75	2.20568e-11	3.28426	up	4.36742e-17	3.74798	up
c27535.graph_c1	2451	59.88	2458	59.85	2358	58.97	3535	87.43	3743	90.22	3773	86.21	8939	209.88	8726	205.51	9408	230.53	2422.33	59.57	3683.67	87.95	9024.33	215.31	1.15083e-05	0.192159	normal	4.0835e-83	1.54698	up
c35935.graph_c0	14	0.28	29	0.65	13	0.66	211	4.32	204	4.05	184	4.28	34	0.58	31	0.58	34	0.74	18.67	0.53	199.67	4.22	33	0.63	6.02664e-23	-2.59182	down	3.19711e-26	-2.31976	down
c34352.graph_c0	248	30.65	240	26.77	284	33.9	233	34.65	238	36.06	266	47.12	537	64.01	581	71.64	396	51.88	257.33	30.44	245.67	39.28	504.67	62.51	1.67689e-12	0.863928	normal	8.88401e-25	1.27795	up
c38446.graph_c0	67	2.09	102	3.58	91	3.23	230	8.63	158	5.8	202	6.84	83	2.77	65	2.23	66	2.48	86.67	2.97	196.67	7.09	71.33	2.49	0.0508582	-0.383699	normal	1.54979e-09	-1.20254	down
c41109.graph_c3	10	0.34	6	0.2	9	0.31	110	3.74	79	2.62	111	3.5	14	0.45	24	0.78	27	0.91	8.33	0.28	100	3.29	21.67	0.71	1.95806e-13	-2.71238	down	1.12707e-10	-1.90563	down
c31926.graph_c0	23	0.89	25	0.8	19	0.74	51	1.51	76	2.4	64	1.58	6	0.14	12	0.28	8	0.35	22.33	0.81	63.67	1.83	8.67	0.26	0.0274091	-0.701599	normal	1.0233e-10	-2.52482	down
c32846.graph_c0	35	2.41	36	2.17	63	4.05	0	0	2	0.09	0	0	3	0.38	3	0.13	1	0.04	44.67	2.88	0.67	0.03	2.33	0.18	8.59588e-16	5.8795	up	--	--	--
c27417.graph_c0	1082	49.09	1029	47.64	1124	54.87	1850	84.75	1764	77.61	1906	79.87	5195	225.91	4939	215.93	5075	230.68	1078.33	50.53	1840	80.74	5069.67	224.17	0.685012	0.0267709	normal	1.80074e-114	1.71401	up
c42281.graph_c0	6	0.31	1	0.05	1	0.05	26	1.36	23	1.18	22	1.07	7	0.35	2	0.1	6	0.31	2.67	0.14	23.67	1.2	5	0.25	0.000904619	-2.15444	down	0.000710288	-1.83757	down
c27630.graph_c0	57	3.47	48	2.92	40	2.49	234	14.28	286	17.11	263	14.93	90	5.23	93	5.45	107	6.5	48.33	2.96	261	15.44	96.67	5.73	4.19763e-18	-1.62567	down	4.38222e-12	-1.16898	down
c39558.graph_c0	13	0.65	27	1.55	15	0.8	72	4.06	72	2.57	70	3.11	76	3.4	58	3.01	38	2.59	18.33	1	71.33	3.25	57.33	3	0.000451279	-1.14296	down	0.792345	-0.0746779	normal
c31284.graph_c0	495	26.16	495	25.25	490	26.49	291	16.78	325	18.37	356	19.57	272	15.1	261	13.79	289	16.44	493.33	25.97	324	18.24	274	15.11	1.04963e-50	1.40299	up	0.919425	0.0153903	normal
c37509.graph_c0	3633	78.08	4087	89.25	3577	81.15	4582	98.2	4591	96.86	4699	94.79	7931	164.08	10092	207.77	7003	149.8	3765.67	82.83	4624	96.62	8342	173.88	5.12323e-27	0.499563	normal	1.62494e-35	1.0929	up
c39436.graph_c0	51	1.41	75	2.07	77	2.19	19	0.53	14	0.38	12	0.31	22	0.58	18	0.48	11	0.3	67.67	1.89	15	0.41	17	0.45	1.00246e-19	2.90976	up	0.422705	0.392919	normal
c20747.graph_c0	13	0.82	25	1.56	21	1.34	176	11.06	180	11.09	164	9.59	203	12.1	192	11.55	210	13.09	19.67	1.24	173.33	10.58	201.67	12.25	4.64765e-19	-2.31455	down	0.00284308	0.468688	normal
c40226.graph_c0	558	10.16	596	11.08	471	8.94	285	5.24	240	4.52	254	4.33	151	2.58	169	2.94	138	2.41	541.67	10.06	259.67	4.7	152.67	2.64	3.05592e-68	1.85117	up	0.000699059	-0.516337	normal
c41398.graph_c0	6364	167.43	6466	168.81	6113	164.23	8670	230.41	8779	227.53	9420	231.83	24059	606.38	24271	615.02	23158	607.97	6314.33	166.82	8956.33	229.92	23829.3	609.79	2.49635e-19	0.293125	normal	3.88475e-165	1.66348	up
c36877.graph_c0	127	3.73	96	2.8	95	2.76	151	4.69	169	5.01	158	4.38	46	1.29	43	1.34	29	0.91	106	3.1	159.33	4.69	39.33	1.18	0.249213	0.207049	normal	1.53962e-15	-1.75251	down
c35169.graph_c0	28	0.61	15	0.31	15	0.34	20	0.49	32	0.8	27	0.63	131	2.85	158	3.36	124	2.73	19.33	0.42	26.33	0.64	137.67	2.98	0.419861	0.340781	normal	2.47581e-26	2.59593	up
c42074.graph_c0	390	50.5	265	34.59	323	42.48	382	49.07	330	41.9	361	43.45	687	84.53	616	77.11	664	85.89	326	42.52	357.67	44.81	655.67	82.51	2.04851e-07	0.661033	normal	2.28493e-23	1.12425	up
c38447.graph_c2	24	7.53	29	9.35	21	6.57	5	1.51	6	1.84	3	0.87	4	1.18	8	2.45	3	0.94	24.67	7.82	4.67	1.41	5	1.52	3.34255e-09	3.02662	up	--	--	--
c33859.graph_c1	41	3.98	40	4.03	31	2.98	45	4.44	53	4.95	66	6.13	97	9.07	82	7.81	126	12.62	37.33	3.66	54.67	5.17	101.67	9.83	0.403436	0.246256	normal	3.94795e-06	1.14579	up
c36122.graph_c1	21	0.78	19	0.29	16	0.29	74	1.17	86	1.4	89	1.31	51	0.79	48	0.72	40	0.61	18.67	0.45	83	1.29	46.33	0.71	1.03457e-05	-1.33155	down	0.0184504	-0.583342	normal
c41483.graph_c1	26	1.39	37	2.68	36	2.39	123	7.9	102	6.32	135	8.74	159	10.07	209	13.94	180	11.57	33	2.15	120	7.65	182.67	11.86	2.05545e-05	-1.05121	down	1.07007e-06	0.853379	normal
c41386.graph_c1	3608	265.53	3685	254.36	3528	250.72	1572	137.66	1637	140.53	1571	125.4	1144	133.55	1156	132.21	1121	138.08	3607	256.87	1593.33	134.53	1140.33	134.61	0	1.97411	up	0.00617116	-0.230698	normal
c40429.graph_c1	677	26.59	726	28	772	31.97	600	23.03	613	23.04	623	22.84	538	20.96	610	23.46	519	19.72	725	28.85	612	22.97	555.67	21.38	1.66563e-39	1.04085	up	0.288599	0.1102	normal
c30369.graph_c0	33	1.97	19	1.14	20	1.42	82	4.98	67	3.92	93	5.17	129	7.33	134	7.68	148	8.8	24	1.51	80.67	4.69	137	7.94	0.00182408	-0.934138	normal	3.66446e-07	1.01263	up
c31562.graph_c0	1	0.02	6	0.13	2	0.04	58	1.25	32	0.67	46	0.92	12	0.25	16	0.33	21	0.45	3	0.06	45.33	0.95	16.33	0.34	2.67971e-07	-2.91849	down	0.00224026	-1.17114	down
c40116.graph_c0	11	0.46	27	1.11	15	0.63	37	1.53	30	1.25	48	1.84	73	2.88	87	3.46	90	3.71	17.67	0.73	38.33	1.54	83.33	3.35	0.450288	-0.308803	normal	1.90204e-07	1.35704	up
c40259.graph_c0	6144	194.15	6554	212.05	6466	212.1	1796	53.62	1772	51.81	1740	47.01	2612	75.26	2701	77.95	2311	71.52	6388	206.1	1769.33	50.81	2541.33	74.91	0	2.64732	up	2.64051e-26	0.768951	normal
c35182.graph_c0	1178	85.37	1123	76.62	1156	87.63	895	60.5	875	53.7	845	51.37	281	16.88	277	15.65	229	15.63	1152.33	83.21	871.67	55.19	262.33	16.05	1.23659e-71	1.19769	up	3.55292e-44	-1.482	down
c34109.graph_c0	7030	182.68	7044	182.43	6764	179.36	3238	72.87	3304	73.15	3275	67.97	1865	45.85	1692	41.62	1638	42.04	6946	181.49	3272.33	71.33	1731.67	43.17	0	1.88164	up	2.228e-19	-0.667031	normal
c35622.graph_c0	19	0.72	22	0.83	17	0.66	314	11.86	289	10.67	299	10.49	52	1.87	53	1.92	38	1.42	19.33	0.74	300.67	11.01	47.67	1.74	3.15955e-41	-3.13033	down	3.517e-39	-2.39123	down
c36732.graph_c0	498	28.37	563	32.04	517	30.11	216	12.39	223	12.51	264	14.01	157	8.53	179	9.8	154	8.74	526	30.17	234.33	12.97	163.33	9.02	2.32133e-85	1.9614	up	0.0813765	-0.266754	normal
c22339.graph_c0	0	0	0	0	1	0.08	27	2.15	47	3.68	28	2.08	0	0	0	0	0	0	0.33	0.03	34	2.64	0	0	2.34273e-07	-4.52613	down	9.19824e-10	-5.24924	down
c41171.graph_c1	5230	122.99	5265	121.9	5013	119.8	4444	107.04	4226	99.57	4580	101.2	9547	224.45	9704	231.65	8681	210.55	5169.33	121.56	4416.67	102.6	9310.67	222.22	2.558e-156	1.02362	up	6.33574e-105	1.3249	up
c38016.graph_c1	5135	243.84	5270	245.45	5130	247.91	1612	75.79	1657	74.69	1731	74.66	2044	95.93	1993	94.85	1969	95.7	5178.33	245.73	1666.67	75.05	2002	95.49	0	2.43219	up	6.63257e-12	0.51701	normal
c37276.graph_c1	160	3.19	133	2.63	148	2.99	690	14.03	704	14.54	786	15.01	510	10.26	513	10.11	398	8.35	147	2.94	726.67	14.53	473.67	9.57	1.12574e-42	-1.5033	down	0.000248732	-0.368942	normal
c42805.graph_c0	18	0.55	22	0.67	13	0.41	9	0.28	6	0.18	20	0.57	6	0.17	11	0.32	4	0.12	17.67	0.54	11.67	0.34	7	0.2	0.00687777	1.34025	up	--	--	--
c27898.graph_c0	977	36.61	883	33.1	845	31.93	896	31.8	939	32.38	919	31.3	1946	59.54	2199	70.28	1807	59.66	901.67	33.88	918	31.83	1984	63.16	1.09403e-27	0.769628	normal	1.45039e-64	1.35794	up
c30591.graph_c0	6	0.26	1	0.04	1	0.05	75	3.32	76	3.29	74	3.04	7	0.29	6	0.25	5	0.22	2.67	0.12	75	3.22	6	0.25	1.13345e-12	-3.78076	down	1.18049e-15	-3.24974	down
c27357.graph_c0	21	1.48	22	1.37	24	1.44	183	11.11	199	11.9	221	13.05	219	13.05	175	10.31	185	11.68	22.33	1.43	201	12.02	193	11.68	5.82839e-23	-2.34486	down	0.22215	0.193636	normal
c29559.graph_c0	10	1.52	11	1.69	11	1.7	665	100.18	746	111.52	728	103.02	91	13.16	92	13.7	141	21.47	10.67	1.64	713	104.91	108	16.11	1.93884e-85	-5.19206	down	7.73204e-56	-2.44543	down
c27556.graph_c2	2	0.14	2	0.14	2	0.14	31	2.13	32	2.1	45	2.82	13	0.87	7	0.47	15	1.05	2	0.14	36	2.35	11.67	0.8	1.08397e-06	-3.08133	down	0.00201848	-1.30084	down
c39873.graph_c1	146	7.57	102	4.8	123	5.33	109	4.22	110	4.39	94	3.28	68	2.8	59	2.46	31	1.29	123.67	5.9	104.33	3.96	52.67	2.18	2.69708e-08	1.03365	up	0.00321447	-0.740194	normal
c19859.graph_c0	1	0.21	4	0.84	0	0	4	0.81	4	0.81	3	0.57	32	6.24	24	4.81	33	6.81	1.67	0.35	3.67	0.73	29.67	5.95	--	--	--	1.23693e-08	3.02367	up
c32141.graph_c0	1148	37.1	1235	37.07	1179	37.49	1342	39.33	1333	37.67	1331	36.36	2348	65.37	2378	68.16	2210	64.7	1187.33	37.22	1335.33	37.79	2312	66.08	2.88861e-25	0.626377	normal	2.98883e-45	1.04107	up
c40784.graph_c0	121152	1330.61	127155	1415.27	115749	1312.48	13333	145.41	13606	146.96	14179	143.52	6061	67.77	6140	70.44	5475	63.78	121352	1352.79	13706	145.3	5892	67.33	0	3.94228	up	3.41353e-64	-0.967003	normal
c36375.graph_c1	867	19.42	899	19.2	857	19.22	582	12.91	570	12.34	701	14	708	14.7	768	15.93	720	15.5	874.33	19.28	617.67	13.08	732	15.38	1.42822e-68	1.29914	up	6.41721e-07	0.498861	normal
c32185.graph_c0	8	0.83	4	0.42	4	0.42	33	3.33	28	2.77	32	2.89	2	0.16	4	0.4	8	0.83	5.33	0.56	31	3	4.67	0.46	0.00137117	-1.6533	down	1.02737e-05	-2.29279	down
c26881.graph_c0	9	0.35	4	0.15	3	0.12	43	1.67	79	3.02	65	2.37	58	2.15	40	1.48	29	1.11	5.33	0.21	62.33	2.35	42.33	1.58	1.65112e-08	-2.63072	down	0.328664	-0.308128	normal
c39209.graph_c1	54	2.19	41	1.55	54	2.14	41	1.98	53	2.12	26	1.19	4	0.12	5	0.15	8	0.43	49.67	1.96	40	1.76	5.67	0.23	0.000297542	1.08526	up	7.41249e-07	-2.40997	down
c35498.graph_c0	253	12.59	297	15.11	297	15.67	521	27.05	568	29.52	532	25.68	1071	46.72	1117	49.26	928	42.51	282.33	14.46	540.33	27.42	1038.67	46.16	0.199467	-0.13954	normal	1.36964e-39	1.18787	up
c27767.graph_c0	168	6.3	161	5.91	170	6.87	597	22.73	648	24.27	565	19.72	988	34.58	923	32.57	821	30.59	166.33	6.36	603.33	22.24	910.67	32.58	6.4125e-20	-1.06095	down	7.63069e-18	0.838763	normal
c31115.graph_c0	16	2.07	7	0.91	8	1.05	625	80.18	816	103.48	738	88.64	42	5.16	44	5.5	51	6.58	10.33	1.34	726.33	90.77	45.67	5.75	1.94032e-82	-5.25845	down	3.71005e-106	-3.71073	down
c40064.graph_c2	74	3.38	87	3.97	59	2.76	19	0.87	9	0.4	22	0.94	19	0.83	14	0.61	9	0.41	73.33	3.37	16.67	0.74	14	0.62	9.30575e-21	2.88135	up	0.990642	-0.00650547	normal
c37608.graph_c0	106	2.33	93	2.03	112	2.5	160	3.51	177	3.79	161	3.27	529	11.01	522	10.91	535	11.62	103.67	2.29	166	3.52	528.67	11.18	0.513177	0.117139	normal	9.68506e-53	1.91688	up
c29370.graph_c0	1721	53.22	1650	50.88	1592	50.52	2434	75.85	2437	74.11	2604	75.2	398	11.77	394	11.71	353	10.89	1654.33	51.54	2491.67	75.05	381.67	11.46	3.01744e-05	0.206346	normal	3.17642e-199	-2.4525	down
c35054.graph_c0	246	10.44	204	8.71	218	9.82	127	5.7	112	4.91	119	5.05	326	14.39	313	13.35	297	13.16	222.67	9.66	119.33	5.22	312	13.63	4.13021e-31	1.68964	up	1.12186e-29	1.62852	up
c35425.graph_c0	36	1.2	36	1.2	46	1.57	64	2.15	56	1.84	83	2.58	7	0.22	13	0.42	6	0.2	39.33	1.32	67.67	2.19	8.67	0.28	0.947682	0.0197092	normal	1.29364e-11	-2.61195	down
c37274.graph_c0	20	1.15	22	1.18	12	0.7	17	0.99	19	1.04	14	0.82	26	1.61	26	1.39	38	2.1	18	1.01	16.67	0.95	30	1.7	0.0506879	0.869295	normal	0.00800418	1.06531	up
c38217.graph_c0	7814	122.07	7944	122.1	7515	119.56	3504	157.19	3862	175.19	3958	168.07	2782	152.05	2449	132.3	2486	144.81	7757.67	121.24	3774.67	166.82	2572.33	143.05	0	1.83639	up	0.000121532	-0.299619	normal
c34872.graph_c1	41	2.56	37	2.63	36	2.29	229	14.29	210	12.84	232	13.83	52	3.09	64	3.83	57	4.1	38	2.49	223.67	13.65	57.67	3.67	2.51748e-18	-1.74702	down	6.84598e-20	-1.69002	down
c32366.graph_c0	2	0.06	5	0.16	9	0.29	69	1.99	68	2.26	73	2.15	15	0.42	11	0.35	5	0.16	5.33	0.17	70	2.13	10.33	0.31	2.28699e-10	-2.80228	down	2.28904e-11	-2.43347	down
c27275.graph_c0	438	10.72	428	10.45	398	10	96	2.37	88	2.12	101	2.31	90	2.11	84	1.97	68	1.66	421.33	10.39	95	2.27	80.67	1.91	2.13175e-119	2.9371	up	0.96267	0.0114219	normal
c40211.graph_c1	10874	774.75	10540	750.36	11095	804.33	1838	131.42	1946	138.64	1988	133.33	2669	186.5	2419	170	2617	190.7	10836.3	776.48	1924	134.46	2568.33	182.4	0	3.29055	up	8.66217e-16	0.671062	normal
c23195.graph_c0	1778	168.24	1610	153.07	1612	155.52	831	78.42	844	78.38	908	80	845	76.2	828	75.57	821	77.56	1666.67	158.94	861	78.93	831.33	76.44	3.37586e-185	1.74933	up	0.025771	0.202464	normal
c35288.graph_c0	509	20.9	491	20.13	511	21.51	1483	61.29	1581	63.83	1508	57.81	408	16.01	368	14.53	389	15.94	503.67	20.85	1524	60.98	388.33	15.49	1.22592e-28	-0.800056	normal	9.84488e-73	-1.71668	down
c38392.graph_c0	34	1.44	37	1.89	37	1.55	149	6.37	124	3.58	143	6.34	68	2.83	85	3.7	73	4.57	36	1.63	138.67	5.43	75.33	3.7	6.41108e-07	-1.13761	down	0.00190129	-0.623786	normal
c28848.graph_c1	11	0.46	7	0.29	13	0.56	5	0.21	9	0.37	9	0.35	21	0.84	36	1.44	40	1.66	10.33	0.44	7.67	0.31	32.33	1.31	--	--	--	1.71926e-06	2.21348	up
c23725.graph_c0	28	3.5	32	4.03	23	2.92	2	0.25	1	0.12	5	0.58	0	0	0	0	0	0	27.67	3.48	2.67	0.32	0	0	1.06442e-11	3.88835	up	--	--	--
c35521.graph_c0	4	0.21	4	0.19	7	0.7	37	1.57	48	2.56	38	1.76	10	1.02	24	1.19	10	0.59	5	0.37	41	1.96	14.67	0.93	1.68234e-05	-2.13092	down	0.00277805	-1.19508	down
c32628.graph_c1	734	37.02	724	36.09	687	35.35	663	33.52	627	31.5	769	36.27	2246	108.61	2168	105.47	2067	104.29	715	36.15	686.33	33.76	2160.33	106.12	5.65026e-29	0.85683	normal	2.40036e-118	1.90468	up
c27892.graph_c0	1802	96.72	1687	84.02	1604	83.79	5106	298.75	5291	308.7	5656	297.95	866	40.06	860	45.76	782	42.71	1697.67	88.18	5351	301.8	836	42.84	4.72988e-80	-0.858304	normal	5.76935e-275	-2.42428	down
c38952.graph_c0	18	0.85	32	1.7	16	0.81	58	2.2	75	4.1	61	2.28	24	1.42	25	0.76	22	0.71	22	1.12	64.67	2.86	23.67	0.96	0.0225545	-0.747421	normal	0.000115523	-1.17448	down
c34504.graph_c0	4	0.19	1	0.05	4	0.19	99	5.95	83	4.27	96	4.61	10	0.78	8	0.35	8	0.54	3	0.14	92.67	4.94	8.67	0.56	3.14287e-15	-3.93639	down	6.82046e-18	-3.06589	down
c34721.graph_c0	1276	31.89	1275	31.74	1254	32.18	1717	44.21	1639	41.1	1935	46.17	533	12.88	524	12.82	463	11.64	1268.33	31.94	1763.67	43.83	506.67	12.45	2.26608e-08	0.322803	normal	1.62502e-73	-1.54561	down
c33383.graph_c1	5	0.31	4	0.44	12	1.13	544	31.68	550	31.33	598	32.42	16	0.94	16	0.89	5	0.33	7	0.63	564	31.81	12.33	0.72	1.92073e-65	-5.42131	down	1.52018e-91	-5.17846	down
c33881.graph_c0	2045	76.87	2129	78.53	1938	74.03	1220	45.92	1318	48.73	1492	52.55	1037	36.93	1010	36.45	1041	38.71	2037.33	76.48	1343.33	49.07	1029.33	37.36	8.85914e-140	1.39876	up	0.176521	-0.127205	normal
c40620.graph_c1	1211	20.91	1166	19.04	1273	23.43	1045	25.26	1046	26.42	1142	25.45	2131	37.1	2323	39.59	1798	34.97	1216.67	21.13	1077.67	25.71	2084	37.22	3.20779e-54	0.972776	normal	9.9895e-53	1.19675	up
c28927.graph_c0	41	2.05	32	1.6	55	2.81	3	0.24	0	0	0	0	26	1.24	20	0.96	18	0.9	42.67	2.15	1	0.08	21.33	1.03	5.5018e-16	5.50443	up	5.98075e-08	3.87922	up
c35363.graph_c0	22	2.08	12	1.13	26	2.52	98	9.2	96	8.89	98	8.6	14	1.23	12	1.09	17	1.58	20	1.91	97.33	8.9	14.33	1.3	7.64261e-07	-1.45993	down	2.1351e-15	-2.44937	down
c30780.graph_c0	28	1.15	24	0.95	40	1.69	48	2	54	2.17	54	2.09	102	3.9	106	3.92	82	3.08	30.67	1.26	52	2.09	96.67	3.63	0.910266	0.0378161	normal	5.50718e-07	1.12766	up
c36102.graph_c0	12	0.42	19	0.66	8	0.28	57	2.77	52	1.77	50	1.62	32	1.13	52	1.81	37	1.27	13	0.45	53	2.05	40.33	1.4	0.00146661	-1.20259	down	0.643452	-0.144295	normal
c33297.graph_c0	4	0.15	4	0.15	0	0	334	12.71	346	12.86	342	12.07	22	0.79	11	0.4	6	0.23	2.67	0.1	340.67	12.55	13	0.47	7.69681e-37	-5.90906	down	1.25439e-61	-4.38575	down
c32346.graph_c0	8520	185.48	8393	182.04	7974	177.9	12772	280.85	13565	290.85	13978	284.69	31495	660.31	30950	651.05	31200	682.16	8295.67	181.81	13438.3	285.46	31215	664.51	0.00295981	0.101313	normal	1.53581e-105	1.46904	up
c25794.graph_c0	8	0.53	15	0.9	22	1.67	121	6.99	157	8.63	124	6.5	74	4.35	67	3.62	59	3.61	15	1.03	134	7.37	66.67	3.86	2.8223e-14	-2.31995	down	0.000352125	-0.75224	normal
c29625.graph_c0	13	0.51	24	0.69	25	0.76	125	3.63	127	3.88	133	3.7	58	1.66	61	1.68	32	1.09	20.67	0.65	128.33	3.74	50.33	1.48	2.6836e-11	-1.81077	down	1.33065e-06	-1.09562	down
c35423.graph_c1	5	0.4	13	1.05	8	0.66	29	2.34	32	2.54	57	4.29	9	0.69	8	0.62	18	1.45	8.67	0.7	39.33	3.06	11.67	0.92	0.00436022	-1.31972	down	0.00123255	-1.40549	down
c34861.graph_c0	334	9.74	462	13.36	390	11.24	99	4.77	119	5.39	116	5.52	122	5.26	126	5.07	105	4.72	395.33	11.45	111.33	5.23	117.67	5.02	9.85826e-81	2.61593	up	0.0853634	0.326427	normal
c25944.graph_c0	1	0.03	3	0.09	2	0.08	45	1.54	48	1.62	51	1.67	10	0.33	2	0.06	0	0	2	0.07	48	1.61	4	0.13	7.58083e-09	-3.49119	down	0.000649542	-2.72672	down
c23672.graph_c0	3	0.2	3	0.2	1	0.07	42	2.76	31	1.99	50	3.05	0	0	6	0.38	2	0.13	2.33	0.16	41	2.6	2.67	0.17	2.84717e-07	-3.08342	down	2.34155e-09	-3.36456	down
c26857.graph_c0	29	5.13	32	5.74	34	6.19	102	17.79	104	18.04	129	21.19	132	22.15	120	20.6	118	20.89	31.67	5.69	111.67	19.01	123.33	21.21	5.04284e-05	-1.00594	down	0.0359125	0.393962	normal
c27572.graph_c0	0	0	7	0.56	5	0.38	113	8.46	103	7.57	108	7.53	5	0.36	3	0.22	4	0.3	4	0.31	108	7.85	4	0.29	4.06362e-17	-3.79487	down	5.97116e-23	-4.27487	down
c32674.graph_c0	175	22.95	190	25.12	182	24.24	322	41.88	389	50.03	435	53.03	1	0.12	1	0.13	5	0.66	182.33	24.1	382	48.31	2.33	0.3	0.0388505	-0.265955	normal	3.82528e-46	-6.6367	down
c33460.graph_c1	151	5.39	119	4.57	144	5.44	299	9.37	273	9.17	293	9.43	73	3.06	72	2.49	55	2.04	138	5.13	288.33	9.32	66.67	2.53	0.0678179	-0.264861	normal	8.59196e-28	-1.85281	down
c31472.graph_c0	5	0.14	3	0.07	4	0.11	30	0.73	26	0.67	40	0.9	15	0.35	20	0.52	18	0.43	4	0.11	32	0.77	17.67	0.43	0.000166486	-2.06647	down	0.144887	-0.578444	normal
c39798.graph_c0	71	1.66	55	1.34	69	1.78	541	13.24	615	15.12	528	12.38	106	2.25	102	2.15	69	1.52	65	1.59	561.33	13.58	92.33	1.97	1.16374e-52	-2.30463	down	1.8293e-56	-2.3481	down
c41850.graph_c0	5	0.52	7	0.73	12	1.26	67	6.88	49	4.96	75	7.19	1	0.1	0	0	1	0.1	8	0.84	63.67	6.34	0.67	0.07	2.48239e-07	-2.11891	down	2.66747e-14	-5.23361	down
c34536.graph_c0	32	1.06	34	1.19	46	1.51	34	1.26	21	0.59	33	0.89	30	1.02	34	0.95	24	0.68	37.33	1.25	29.33	0.91	29.33	0.88	0.000603575	1.12514	up	0.523247	0.239135	normal
c31370.graph_c1	333	12.82	295	11.34	311	12.28	148	5.73	191	7.23	146	5.25	18	0.66	21	0.78	13	0.5	313	12.15	161.67	6.07	17.33	0.65	3.85446e-40	1.7431	up	2.1733e-26	-2.92043	down
c29262.graph_c0	1	0.1	0	0	7	0.71	45	4.44	38	3.69	61	5.62	8	0.84	3	0.29	4	0.4	2.67	0.27	48	4.58	5	0.51	0.00053238	-2.84912	down	1.79816e-09	-2.83337	down
c41936.graph_c0	173	17.45	145	14.7	161	16.54	6	0.6	4	0.4	3	0.28	0	0	0	0	1	0.1	159.67	16.23	4.33	0.43	0.33	0.03	5.72553e-48	5.80207	up	--	--	--
c36300.graph_c0	1394	21.03	1527	22.59	1390	21.23	1133	16.79	1151	16.62	1327	18.24	866	12.01	882	12.45	825	12.25	1437	21.62	1203.67	17.22	857.67	12.24	7.99034e-70	1.0534	up	0.00653255	-0.235078	normal
c39438.graph_c1	2497	123.3	2678	135.76	2695	141.94	5580	311.93	6024	328.2	6163	319.42	439	23.38	397	20.96	398	21.66	2623.33	133.67	5922.33	319.85	411.33	22	1.04535e-16	-0.376668	normal	0	-3.59026	down
c37943.graph_c0	15	0.39	20	0.54	18	0.5	148	3.91	161	4.14	174	4.23	21	0.5	19	0.46	18	0.44	17.67	0.48	161	4.09	19.33	0.47	6.87413e-19	-2.35706	down	6.72631e-27	-2.75981	down
c36391.graph_c0	162	5.49	165	5.5	174	6.11	748	25.17	826	27.29	767	24.02	315	10.05	381	12.46	259	8.86	167	5.7	780.33	25.49	318.33	10.46	8.70836e-41	-1.42467	down	5.59344e-20	-1.04627	down
c23967.graph_c0	11	0.56	9	0.51	7	0.37	192	9.88	197	9.93	183	8.75	48	2.35	28	1.38	28	1.43	9	0.48	190.67	9.52	34.67	1.72	2.2287e-28	-3.53733	down	1.76631e-22	-2.18596	down
c27532.graph_c0	3	0.12	8	0.31	2	0.08	145	5.64	155	5.89	169	6.1	10	0.37	15	0.56	16	0.62	4.33	0.17	156.33	5.88	13.67	0.52	8.32676e-24	-4.21859	down	7.79203e-29	-3.19335	down
c37165.graph_c0	290	4.13	334	4.89	341	5.05	1360	19.96	1361	19.32	1544	20.67	932	12.99	926	12.72	776	11.12	321.67	4.69	1421.67	19.98	878	12.28	1.36426e-61	-1.34334	down	4.53545e-08	-0.445131	normal
c35754.graph_c0	552	13.76	688	17.76	658	17.86	500	12.25	535	12.93	553	12.3	5428	131.64	5392	133.96	5324	134.07	632.67	16.46	529.33	12.49	5381.33	133.22	4.39909e-32	1.05356	up	0	3.59423	up
c37129.graph_c0	16	0.79	12	0.59	9	0.46	58	2.89	54	2.63	47	2.18	150	7.1	151	7.21	94	4.65	12.33	0.61	53	2.57	131.67	6.32	0.000734683	-1.27619	down	5.64311e-12	1.53185	up
c41368.graph_c0	178	5.61	168	4.71	176	6.22	184	6.54	184	6.42	182	5.86	340	9.32	397	10.58	301	8.75	174	5.51	183.33	6.27	346	9.55	2.65743e-07	0.718731	normal	2.96055e-18	1.15772	up
c33392.graph_c1	385	9.08	375	9.36	358	8.42	356	11.69	379	11.95	415	12.17	612	24.42	654	26.31	715	30.33	372.67	8.95	383.33	11.94	660.33	27.02	7.91243e-15	0.756136	normal	5.12612e-19	1.04015	up
c20439.graph_c0	129	9.3	124	8.95	137	10.09	585	42.2	585	41.46	600	40.31	94	6.46	58	4.03	73	5.25	130	9.45	590	41.32	75	5.25	3.34166e-32	-1.38144	down	8.36368e-72	-2.70923	down
c23883.graph_c0	7	0.2	5	0.15	5	0.15	72	2.12	83	2.38	104	2.83	48	1.34	46	1.29	56	1.65	5.67	0.17	86.33	2.44	50	1.43	5.57051e-13	-3.01899	down	0.0396573	-0.519411	normal
c35707.graph_c0	458	11.59	439	11.03	415	10.69	518	13.1	503	12.47	513	12.08	1111	26.86	1165	28.42	1167	29.56	437.33	11.1	511.33	12.55	1147.67	28.28	1.97919e-10	0.569845	normal	5.39514e-50	1.41692	up
c35985.graph_c0	2318	163.29	2264	154.53	2358	166.64	1582	119.99	1847	136.52	1829	128.72	2998	211.13	3170	226.17	2469	184.26	2313.33	161.49	1752.67	128.41	2879	207.19	1.32013e-104	1.19806	up	6.50696e-34	0.961413	normal
c40425.graph_c0	311	24.26	345	25.92	326	26.05	880	60.94	839	57.38	803	50.58	232	15.56	219	14.36	213	14.11	327.33	25.41	840.67	56.3	221.33	14.68	1.32698e-09	-0.564902	normal	4.44182e-50	-1.67119	down
c32632.graph_c0	338	9.46	316	8.79	355	10.1	2063	57.24	2190	59.24	2085	53.7	671	17.7	734	19.52	654	18.12	336.33	9.45	2112.67	56.73	686.33	18.45	2.80861e-131	-1.8525	down	1.99712e-61	-1.36997	down
c39917.graph_c2	6011	347.47	5746	331.63	5500	325.82	3040	171.23	3225	180.43	3424	179.29	2490	132.61	2409	128.46	2304	128.89	5752.33	334.97	3229.67	176.98	2401	129.99	0	1.63001	up	0.0135479	-0.174784	normal
c19808.graph_c0	1	0.04	8	0.31	0	0	9	0.35	5	0.19	9	0.33	124	4.6	129	4.82	131	5.08	3	0.12	7.67	0.29	128	4.83	--	--	--	4.48311e-34	4.18269	up
c19515.graph_c0	155	10.63	113	7.76	169	11.85	814	55.91	906	61.04	897	57.36	322	21.07	329	21.73	284	19.44	145.67	10.08	872.33	58.1	311.67	20.75	1.19086e-52	-1.77881	down	7.35678e-35	-1.23229	down
c24146.graph_c0	154	4.77	133	4.11	116	3.69	367	11.46	356	10.85	417	12.07	181	5.36	104	3.1	140	4.33	134.33	4.19	380	11.46	141.67	4.26	1.47775e-07	-0.699948	normal	1.50842e-12	-1.16099	down
c36629.graph_c1	32	1.65	22	0.82	48	2.23	75	3.54	43	1.67	43	1.45	3	0.11	1	0.06	13	0.76	34	1.57	53.67	2.22	5.67	0.31	0.712709	0.132678	normal	0.00246148	-2.40105	down
c27129.graph_c0	56	0.95	76	1.3	64	1.16	110	1.91	109	1.91	150	2.44	217	3.68	213	3.63	206	3.57	65.33	1.14	123	2.09	212	3.63	0.620424	-0.110781	normal	1.87819e-10	1.03433	up
c38579.graph_c1	8	0.97	7	0.85	9	1.11	36	4.32	47	5.57	36	4.04	51	5.86	46	5.66	24	2.9	8	0.98	39.67	4.64	40.33	4.81	0.00103914	-1.45736	down	0.455071	0.25297	normal
c26996.graph_c0	15	1.2	18	1.44	4	0.33	422	33.65	393	30.79	480	35.7	137	10.41	118	9.11	97	7.72	12.33	0.99	431.67	33.38	117.33	9.08	3.99038e-59	-4.27231	down	3.66291e-30	-1.6223	down
c40984.graph_c0	75	2.37	112	3.44	79	2.3	467	13.59	502	14.1	476	12.68	118	3.34	146	4.28	103	3.14	88.67	2.7	481.67	13.46	122.33	3.59	3.36323e-30	-1.63988	down	5.27111e-36	-1.72296	down
c39703.graph_c0	788	22.1	875	24.46	831	24.02	916	25.98	919	25.46	1020	26.81	156	4.3	188	5.02	168	4.85	831.33	23.53	951.67	26.08	170.67	4.72	1.337e-18	0.602506	normal	1.43557e-87	-2.21996	down
c35529.graph_c0	279	9.3	311	10.57	233	8.18	525	18.22	491	16.4	462	14.6	923	30	988	32.48	857	29.31	274.33	9.35	492.67	16.41	922.67	30.6	0.678915	-0.0514453	normal	9.70872e-32	1.15	up
c26951.graph_c0	3	0.21	8	0.57	3	0.22	36	2.55	26	1.81	31	2.05	32	2.16	27	1.84	26	1.84	4.67	0.33	31	2.14	28.33	1.95	0.000705403	-1.82856	down	0.760369	0.115216	normal
c39577.graph_c0	255	5.95	224	4.33	263	6.64	983	19.08	1016	20.42	1132	21.75	609	13.24	640	12.71	521	11.21	247.33	5.64	1043.67	20.42	590	12.39	1.31441e-44	-1.2759	down	1.27694e-10	-0.572304	normal
c27039.graph_c0	55	7.34	58	7.78	58	7.81	111	14.63	118	15.36	138	17.09	585	73.54	616	79.01	732	96.96	57	7.64	122.33	15.69	644.33	83.17	0.160006	-0.299744	normal	1.5634e-72	2.64546	up
c27616.graph_c0	13	0.95	7	0.51	11	0.82	41	2.99	47	3.36	75	5.09	8	0.56	4	0.28	3	0.22	10.33	0.76	54.33	3.81	5	0.35	0.0001476	-1.53774	down	1.25404e-10	-3.00387	down
c24067.graph_c0	33	0.63	56	1.07	42	0.83	53	1.06	57	1.08	54	0.98	4	0.07	5	0.1	13	0.24	43.67	0.84	54.67	1.04	7.33	0.14	0.0982276	0.464879	normal	2.83701e-09	-2.51215	down
c32492.graph_c0	33	0.88	26	0.66	32	0.82	126	3.19	125	3.09	131	3.03	66	1.6	50	1.22	39	0.99	30.33	0.79	127.33	3.1	51.67	1.27	1.83346e-07	-1.25816	down	2.43973e-06	-1.04387	down
c39045.graph_c0	1456	41.7	1364	39.7	1306	38.44	1815	54.38	1924	55.64	1816	49.6	4417	123.79	4816	136.11	4370	130.06	1375.33	39.95	1851.67	53.21	4534.33	129.99	1.02759e-09	0.366423	normal	1.05303e-95	1.54059	up
c36470.graph_c2	286	13.64	315	15.01	289	14.12	3108	148.96	3177	148.96	3385	150.72	1280	58.31	1224	56.16	1141	54.31	296.67	14.26	3223.33	149.55	1215	56.26	0	-2.64177	down	5.87413e-62	-1.15505	down
c33342.graph_c0	2	0.05	4	0.1	4	0.1	71	1.73	57	1.35	71	1.6	7	0.16	1	0.02	1	0.02	3.33	0.08	66.33	1.56	3	0.07	4.28397e-11	-3.33331	down	8.60825e-15	-3.92128	down
c41276.graph_c3	1	0.11	5	0.56	1	0.11	123	13.57	124	13.5	120	12.38	3	0.32	3	0.32	4	0.44	2.33	0.26	122.33	13.15	3.33	0.36	8.71058e-19	-4.62815	down	3.96953e-25	-4.66753	down
c39771.graph_c0	38	0.75	53	1.04	48	0.98	15	0.3	1	0.02	9	0.17	4	0.08	4	0.08	3	0.06	46.33	0.92	8.33	0.16	3.67	0.07	2.38285e-05	2.94098	up	--	--	--
c23130.graph_c0	318	13.95	396	16.01	272	11.48	136	5.43	157	6.12	151	5.59	226	8.79	300	11.87	235	10.13	328.67	13.81	148	5.71	253.67	10.26	3.07682e-45	1.93927	up	3.52037e-11	1.02103	up
c37040.graph_c0	2610	25.59	2684	26.15	2583	25.99	5000	50.16	5264	51.39	5596	51.87	11809	111.64	12395	117.53	9883	97.2	2625.67	25.91	5286.67	51.14	11362.3	108.79	1.72704e-07	-0.211679	normal	2.08051e-99	1.34997	up
c30629.graph_c0	21	1.64	21	1.63	33	2.5	6	0.43	8	0.56	19	1.26	4	0.27	6	0.43	7	0.5	25	1.92	11	0.75	5.67	0.4	2.63432e-05	1.91734	up	--	--	--
c37686.graph_c0	13357	359.21	13561	358.99	13397	371.82	5064	137.49	5155	135.66	5480	134.95	1065	24.9	1178	25.52	1053	25.53	13438.3	363.34	5233	136.03	1098.67	25.32	0	2.15794	up	6.46343e-178	-1.99774	down
c28333.graph_c1	86	3.8	90	3.61	78	3.76	31	1.68	28	1.39	36	1.75	9	0.4	6	0.26	6	0.33	84.67	3.72	31.67	1.61	7	0.33	2.6107e-19	2.19156	up	9.7625e-05	-1.8201	down
c31815.graph_c0	12	1.23	4	0.41	13	1.36	42	4.3	45	4.54	29	2.77	22	2.15	20	1.98	16	1.76	9.67	1	38.67	3.87	19.33	1.96	0.0103225	-1.16044	down	0.0495545	-0.734329	normal
c41104.graph_c0	3248	104.84	3396	106.18	3318	109.56	2753	96.14	2870	97.57	2904	97.09	3043	99.81	3189	99.39	2418	82.25	3320.67	106.86	2842.33	96.93	2883.33	93.82	1.34536e-126	1.02115	up	0.000545049	0.26514	normal
c39751.graph_c2	15802	773.05	15426	753.24	15023	753.04	6283	307.18	6265	299.61	7083	321	484	22.19	468	21.53	519	24.78	15417	759.78	6543.67	309.26	490.33	22.83	0	2.03429	up	0	-3.47528	down
c41699.graph_c1	150	3.99	159	4.44	167	6.11	141	5.25	104	3.49	89	3.75	53	1.28	81	1.94	44	1.73	158.67	4.85	111.33	4.16	59.33	1.65	6.14586e-13	1.29522	up	0.00987429	-0.662552	normal
c42082.graph_c0	755	70.03	731	68.08	708	66.95	1765	163.31	1946	177.17	2117	182.83	51	4.5	57	5.1	83	7.69	731.33	68.35	1942.67	174.44	63.67	5.76	1.19654e-21	-0.610147	normal	6.31884e-242	-4.65018	down
c36830.graph_c0	379	9.25	375	9.14	397	10.14	250	6.48	240	6.07	246	6.35	316	7.6	353	8.38	256	6.12	383.67	9.51	245.33	6.3	308.33	7.37	5.17667e-42	1.43913	up	1.40312e-05	0.572265	normal
c19471.graph_c0	4	0.17	0	0	2	0.09	51	2.21	57	2.41	57	2.29	0	0	0	0	0	0	2	0.09	55	2.3	0	0	6.69081e-10	-3.67927	down	8.81286e-13	-5.86877	down
c31709.graph_c0	3	0.27	4	0.21	3	0.23	4	0.27	3	0.18	3	0.14	62	3.81	64	4.13	33	2.03	3.33	0.24	3.33	0.2	53	3.32	--	--	--	3.39845e-15	3.93486	up
c34490.graph_c0	2	0.08	4	0.13	10	0.42	45	1.62	42	1.38	47	1.59	1	0.04	3	0.11	6	0.21	5.33	0.21	44.67	1.53	3.33	0.12	9.42906e-06	-2.15954	down	4.6779e-10	-3.22849	down
c26750.graph_c1	4272	207.19	3999	193.8	3871	192.3	4623	225.25	4996	238.15	5239	237.1	9995	462.92	9640	449.76	10345	500.59	4047.33	197.76	4952.67	233.5	9993.33	471.09	3.48748e-32	0.506443	normal	1.28771e-58	1.26831	up
c35978.graph_c0	2442	35.59	2616	37.19	2609	37.64	1614	32.49	1626	31.7	1800	31.4	1608	30.28	1585	29.72	1480	28.56	2555.67	36.81	1680	31.86	1557.67	29.52	1.26714e-172	1.40295	up	0.0606286	0.14297	normal
c39039.graph_c0	248	7.35	260	7.57	277	8.39	1125	32.98	1148	33.75	1188	32.45	509	18.92	450	16.33	418	16.31	261.67	7.77	1153.67	33.06	459	17.19	1.82539e-55	-1.34103	down	3.77857e-32	-1.078	down
c27994.graph_c0	81	6.68	78	6.45	95	8	56	4.62	42	3.4	78	5.99	41	3.3	27	2.15	48	3.95	84.67	7.04	58.67	4.67	38.67	3.13	1.48072e-08	1.31953	up	0.319697	-0.32477	normal
c33253.graph_c0	1	0.1	0	0	3	0.32	33	3.39	27	2.74	33	3.19	0	0	1	0.1	0	0	1.33	0.14	31	3.11	0.33	0.03	2.79785e-06	-3.31826	down	3.98195e-09	-4.65496	down
c19657.graph_c0	110	6.18	79	4.44	95	5.47	171	9.65	223	12.33	175	9.18	11	0.62	32	1.73	12	0.67	94.67	5.36	189.67	10.39	18.33	1.01	0.277181	-0.205436	normal	5.79594e-28	-3.06752	down
c29222.graph_c1	9	0.41	11	0.55	13	0.67	45	2.43	47	2.6	40	2.02	34	1.79	57	3.03	61	3.17	11	0.54	44	2.35	50.67	2.66	0.00360039	-1.16846	down	0.144934	0.451497	normal
c30923.graph_c0	17	1.18	11	0.85	17	1.21	11	0.77	11	0.75	19	1.23	35	2.44	43	3.07	58	4.24	15	1.08	13.67	0.92	45.33	3.25	0.0644185	0.899442	normal	4.941e-07	1.92697	up
c38437.graph_c1	18	0.34	23	0.45	18	0.38	143	2.78	135	2.54	151	2.73	87	1.88	101	2.46	55	1.29	19.67	0.39	143	2.68	81	1.88	1.05967e-14	-2.03776	down	0.00528335	-0.573104	normal
c27990.graph_c0	369	24.49	295	19.6	337	22.86	472	31.44	456	29.72	449	27.78	1229	77.79	1223	78.15	1392	92.18	333.67	22.32	459	29.65	1281.33	82.71	0.00185943	0.335513	normal	8.11111e-57	1.7331	up
c30697.graph_c0	141	7.26	120	6.41	146	7.7	236	12.53	236	11.28	271	12.74	72	3.59	105	5.04	87	4.33	135.67	7.12	247.67	12.18	88	4.32	0.658404	-0.0685987	normal	8.37905e-13	-1.23093	down
c20103.graph_c0	1	0.02	2	0.04	1	0.02	195	3.52	223	3.92	224	3.74	16	0.27	14	0.24	10	0.18	1.33	0.03	214	3.73	13.33	0.23	2.74173e-24	-5.99015	down	5.26708e-41	-3.68329	down
c38946.graph_c0	1928	28.96	2079	30.68	2035	30.82	782	14.01	766	13.38	830	13.77	1198	20.05	1153	19.32	921	16.1	2014	30.15	792.67	13.72	1090.67	18.49	4.73023e-302	2.14155	up	1.22343e-15	0.705372	normal
c38320.graph_c1	7119	177.11	7768	187.7	7132	179.67	810	25.03	775	23.47	869	25.18	656	19.14	631	19.1	557	17.97	7339.67	181.49	818	24.56	614.67	18.74	0	3.96109	up	0.0850747	-0.162239	normal
c38756.graph_c0	1303	22.32	1406	24.04	1429	25.01	696	12.19	623	10.56	713	11.55	4836	81.28	4833	81.64	4088	71.89	1379.33	23.79	677.33	11.43	4585.67	78.27	2.51581e-156	1.8222	up	0	3.00318	up
c27126.graph_c0	532	23.08	557	23.09	527	24.56	743	31.66	675	26.48	765	27.95	1295	48.52	1202	47.83	1340	53.29	538.67	23.58	727.67	28.7	1279	49.88	6.93761e-06	0.362897	normal	4.02184e-27	1.06778	up
c30196.graph_c0	123	3.42	113	3.17	80	2.41	396	10.93	428	11.67	435	11.09	362	9.41	302	7.83	300	8.08	105.33	3	419.67	11.23	321.33	8.44	2.93027e-17	-1.19374	down	0.282923	-0.133879	normal
c32018.graph_c0	62	0.81	72	1.21	62	0.83	669	9.05	644	8.89	682	8.68	135	1.71	135	1.81	81	1.28	65.33	0.95	665	8.87	117	1.6	1.5728e-75	-2.54152	down	1.47816e-61	-2.25367	down
c41532.graph_c0	3559	107.56	3737	112.39	3705	112.12	3582	73.09	3646	75.23	3931	77.86	16092	485.02	17936	544.34	13410	427.2	3667	110.69	3719.67	75.39	15812.7	485.52	5.59928e-81	0.777207	normal	1.53461e-235	2.33072	up
c38302.graph_c0	255	8.31	348	10.98	314	9.87	116	3.91	88	2.93	100	3.2	155	5.96	179	6.26	119	4.4	305.67	9.72	101.33	3.35	151	5.54	2.12872e-56	2.37843	up	1.96547e-05	0.81054	normal
c35203.graph_c0	15	0.33	12	0.28	17	0.38	3	0.07	6	0.13	4	0.08	22	0.46	25	0.53	24	0.53	14.67	0.33	4.33	0.09	23.67	0.51	--	--	--	2.96711e-06	2.49813	up
c30715.graph_c0	293	15.4	283	14.92	245	13.32	1723	90.47	1682	86.3	1842	89.65	572	28.7	524	26.3	487	25.67	273.67	14.55	1749	88.81	527.67	26.89	2.87927e-126	-1.87673	down	3.43384e-70	-1.47592	down
c36264.graph_c0	671	29.48	645	29.26	626	29.17	331	15.34	351	15.69	367	14.96	502	21.65	471	19.88	493	22.04	647.33	29.3	349.67	15.33	488.67	21.19	7.78583e-88	1.68377	up	5.47105e-11	0.734962	normal
c40309.graph_c0	1156	68.41	1222	72.25	1099	65.53	749	44.35	848	49.7	922	50.52	537	30.88	598	35.39	530	31.49	1159	68.73	839.67	48.19	555	32.59	4.9968e-79	1.26237	up	0.000534258	-0.343406	normal
c39183.graph_c0	289	5.61	271	5.23	267	5.28	159	3.16	162	3.13	142	2.64	145	2.74	144	2.72	106	2.09	275.67	5.37	154.33	2.98	131.67	2.52	2.05044e-36	1.62699	up	0.945597	0.0135933	normal
c39314.graph_c0	6057	173.6	6010	171.8	5861	172.95	9017	263.54	9127	259.21	9745	261.06	16311	446.59	15819	435.66	18228	520.5	5976	172.78	9296.33	261.27	16786	467.58	1.09779e-06	0.160036	normal	5.86928e-36	1.1104	up
c32695.graph_c0	1126	38.95	1056	35.83	1095	38.06	670	24.18	734	25.67	811	27.04	819	28.29	863	30	710	25.51	1092.33	37.61	738.33	25.63	797.33	27.93	1.0851e-88	1.36293	up	9.15155e-05	0.360288	normal
c32190.graph_c0	1084	37.81	1210	38.58	1132	40.39	564	21.88	518	20.61	584	21.82	267	11.66	253	11.73	285	14.11	1142	38.93	555.33	21.44	268.33	12.5	3.84129e-147	1.83566	up	5.15653e-11	-0.790993	normal
c31934.graph_c0	561	15.48	571	15.71	547	15.6	105	3.27	73	2.05	99	2.69	47	1.46	33	0.97	40	1.14	559.67	15.6	92.33	2.67	40	1.19	1.55013e-167	3.387	up	0.000326827	-0.938659	normal
c41619.graph_c1	7	0.28	5	0.2	2	0.08	26	1.02	27	1.07	32	1.16	7	0.27	21	0.8	5	0.2	4.67	0.19	28.33	1.08	11	0.42	0.00183256	-1.70029	down	0.0256786	-1.06657	down
c40618.graph_c1	421	60.2	390	56.31	419	60.26	1071	148.77	1127	156.8	1133	148.87	414	51.36	457	59.45	327	42.52	410	58.92	1110.33	151.48	399.33	51.11	3.33797e-16	-0.639209	normal	7.59533e-36	-1.22714	down
c39669.graph_c1	67	2.06	60	1.84	50	1.58	3	0.09	11	0.33	14	0.4	6	0.18	12	0.35	10	0.31	59	1.83	9.33	0.27	9.33	0.28	7.78411e-20	3.36908	up	--	--	--
c41091.graph_c0	149	2.88	163	3.17	134	2.72	795	15.74	917	17.63	986	18.11	767	14.39	853	16.13	562	10.98	148.67	2.92	899.33	17.16	727.33	13.83	1.30675e-61	-1.79405	down	0.603061	-0.0617918	normal
c23027.graph_c0	43	6.23	40	5.85	33	4.85	9	1.29	6	0.85	12	1.61	5	0.69	4	0.56	10	1.45	38.67	5.64	9	1.25	6.33	0.9	1.99718e-12	2.81174	up	--	--	--
c25904.graph_c0	6	0.15	6	0.15	2	0.05	29	1.22	28	1.45	21	0.63	9	0.22	18	0.43	4	0.2	4.67	0.12	26	1.1	10.33	0.28	0.00458289	-1.58686	down	0.0330886	-1.04084	down
c39686.graph_c0	226	3.83	226	3.79	205	3.67	207	3.65	204	3.49	187	3.02	81	1.35	105	1.78	55	0.96	219	3.76	199.33	3.39	80.33	1.36	1.51565e-12	0.927623	normal	4.41462e-08	-1.06266	down
c28676.graph_c1	8	0.35	10	0.43	6	0.27	21	0.92	19	0.81	33	1.29	0	0	1	0.04	3	0.13	8	0.35	24.33	1.01	1.33	0.06	0.134049	-0.764106	normal	1.32377e-06	-3.34427	down
c37163.graph_c2	145	2.52	169	2.86	148	2.74	591	10.04	534	8.93	571	9.04	425	6.85	585	9.59	379	6.37	154	2.71	565.33	9.34	463	7.6	2.21514e-20	-1.07748	down	0.747388	-0.0447838	normal
c23797.graph_c0	35	2.51	27	1.94	32	2.35	137	9.84	140	9.86	162	10.83	59	4.04	61	4.21	57	4.08	31.33	2.27	146.33	10.18	59	4.11	1.34977e-09	-1.40957	down	1.96863e-07	-1.04731	down
c34807.graph_c0	2	0.07	3	0.1	8	0.27	17	0.57	7	0.23	14	0.44	59	1.88	63	2.02	79	2.63	4.33	0.15	12.67	0.41	67	2.18	--	--	--	2.36268e-13	2.5804	up
c39321.graph_c0	1110	25.66	1231	27.73	1154	25.84	685	15.55	690	15.28	714	14.45	6037	117.84	6247	116.95	4476	87.76	1165	26.41	696.33	15.09	5586.67	107.52	4.47313e-119	1.5382	up	1.7029e-303	3.24046	up
c40002.graph_c0	662	20	743	22.45	632	19.43	491	15.28	516	15.64	612	17.48	557	16.17	507	14.85	341	10.48	679	20.63	539.67	16.13	468.33	13.83	6.81903e-41	1.1286	up	0.786815	0.038668	normal
c42193.graph_c0	25	3.42	26	3.59	26	3.61	1	0.14	1	0.13	0	0	1	0.13	3	0.4	1	0.14	25.67	3.54	0.67	0.09	1.67	0.22	1.56318e-11	5.13584	up	--	--	--
c41750.graph_c0	0	0	0	0	0	0	23	3.24	29	4.15	39	5.15	0	0	0	0	0	0	0	0	30.33	4.18	0	0	3.98182e-07	-5.01252	down	3.45762e-09	-5.10892	down
c36947.graph_c0	2266	68.61	2237	69.19	2064	64.36	1319	58.26	1369	54.29	1379	58.42	1300	52.42	1201	45.39	1190	52.28	2189	67.39	1355.67	56.99	1230.33	50.03	2.17514e-182	1.48704	up	0.189687	0.111672	normal
c38045.graph_c0	79	3.89	76	3.74	72	3.63	537	26.58	452	21.93	590	27.13	906	42.57	789	37.35	838	41.25	75.67	3.75	526.33	25.21	844.33	40.39	9.10078e-43	-1.99141	down	7.60078e-18	0.934454	normal
c23831.graph_c0	0	0	0	0	1	0.11	55	6.14	68	7.48	64	6.68	6	0.64	7	0.76	4	0.45	0.33	0.04	62.33	6.77	5.67	0.62	1.08641e-10	-5.33087	down	8.14134e-13	-3.05869	down
c35067.graph_c0	92	4.86	165	7.69	100	5.26	358	16.88	336	15.33	365	15.88	86	3.71	118	5.14	91	3.95	119	5.94	353	16.03	98.33	4.27	2.5828e-06	-0.770013	normal	3.79288e-25	-1.58541	down
c35082.graph_c1	37	1.23	49	1.62	32	1.12	232	8.67	264	8.66	249	7.95	197	6.06	203	6.86	158	5.3	39.33	1.32	248.33	8.43	186	6.07	1.07685e-20	-1.84886	down	0.257951	-0.169469	normal
c19470.graph_c0	144	31.5	137	30.5	153	33.69	166	35.55	172	36.82	164	33.23	10	2.07	2	0.43	0	0	144.67	31.9	167.33	35.2	4	0.83	0.00012018	0.584416	normal	5.09847e-08	-4.21436	down
c39201.graph_c3	39918	970.13	40651	983.53	38889	969.95	18248	448.14	17898	428.73	20034	455.71	14896	346.28	14428	336.71	14839	359.91	39819.3	974.54	18726.7	444.19	14721	347.63	0	1.88605	up	0.223916	-0.0911731	normal
c35156.graph_c0	1290	33.03	1316	33.14	1295	33.62	1058	26.76	1066	26.41	1048	24.76	645	15.8	611	14.45	547	13.69	1300.33	33.26	1057.33	25.98	601	14.65	3.38923e-74	1.09411	up	2.64238e-10	-0.565674	normal
c33857.graph_c0	362	68.7	377	73.92	389	74.46	278	46.37	290	47.77	295	42.73	212	33.45	241	39.45	214	39.28	376	72.36	287.67	45.62	222.33	37.39	1.29264e-30	1.18157	up	0.392159	-0.120093	normal
c36062.graph_c0	118	4.33	99	3.72	129	5.34	87	3.8	108	4.35	102	3.97	105	3.94	123	4.57	111	4.33	115.33	4.46	99	4.04	113	4.28	4.58075e-08	1.01292	up	0.0263133	0.439217	normal
c40917.graph_c1	6856	1686.4	6362	1596.93	6996	1726.98	2337	560.55	2467	593.4	2531	575.83	2353	546.34	2094	501.65	1975	486.31	6738	1670.1	2445	576.59	2140.67	511.43	0	2.25975	up	0.464222	0.0583876	normal
c41732.graph_c0	1465	21.8	1653	25.97	1425	20.57	749	12.09	784	13.57	838	12.79	889	13.74	1050	16.42	709	10.33	1514.33	22.78	790.33	12.82	882.67	13.5	9.94101e-162	1.734	up	0.000101838	0.402654	normal
c33442.graph_c0	32	0.45	43	0.61	34	0.5	14	0.2	16	0.22	8	0.11	18	0.24	13	0.18	17	0.24	36.33	0.52	12.67	0.18	16	0.22	4.1912e-09	2.2464	up	--	--	--
c37083.graph_c0	112	2.11	132	2.48	83	1.61	867	16.5	859	15.93	903	15.91	144	2.59	136	2.46	90	1.69	109	2.07	876.33	16.11	123.33	2.25	6.73995e-77	-2.20544	down	4.17767e-94	-2.57423	down
c41086.graph_c0	1573	23.62	1749	29.77	1662	29.04	775	11.23	711	11.34	748	9.91	630	9.24	620	8.27	486	6.94	1661.33	27.48	744.67	10.83	578.67	8.15	1.71832e-202	1.95258	up	0.259505	-0.118544	normal
c30633.graph_c0	227	10.1	266	11.68	202	9.16	1314	57.78	1310	57.46	1354	55.6	357	14.52	305	12.11	271	11.36	231.67	10.31	1326	56.95	311	12.66	3.1626e-83	-1.71842	down	3.50921e-80	-1.83998	down
c37144.graph_c1	320	18.19	354	19.02	351	19.3	912	44.94	897	43.28	1017	46.82	24	1.15	25	1.12	19	1	341.67	18.84	942	45.01	22.67	1.09	5.26505e-15	-0.663783	normal	7.00174e-148	-5.07637	down
c39219.graph_c0	927	19.98	928	20.01	862	18.8	508	10.54	603	12.12	628	11.67	471	9.52	499	9.99	437	9.34	905.67	19.6	579.67	11.44	469	9.62	8.38362e-82	1.44051	up	0.638346	-0.0536341	normal
c37217.graph_c0	601	20.7	597	20.46	566	19.7	1257	51.36	1184	47.01	1381	52.04	568	21.98	517	19.82	463	17.96	588	20.29	1274	50.14	516	19.92	8.94109e-06	-0.317125	normal	3.14852e-31	-1.05175	down
c39250.graph_c0	1525	20.16	1613	18.99	1695	21.77	2359	26.82	2335	24.71	2586	26.97	4041	55.23	4051	55.69	4214	61.09	1611	20.31	2426.67	26.17	4102	57.34	0.000189699	0.207454	normal	6.96151e-38	1.0124	up
c32001.graph_c0	486	28.87	465	27.63	448	27.22	733	43.66	707	41.3	853	47.3	116	6.63	108	6.17	103	6.1	466.33	27.91	764.33	44.09	109	6.3	0.329342	0.0859186	normal	7.59046e-89	-2.54702	down
c37142.graph_c0	472	12.69	533	12.97	477	11.79	286	7.65	294	7.7	303	7.31	25	0.73	37	0.88	20	0.51	494	12.48	294.33	7.55	27.33	0.71	2.59414e-58	1.54126	up	1.87073e-49	-3.14588	down
c38040.graph_c0	609	17.24	669	18.22	590	17.4	589	17.16	687	19.31	640	17.26	220	6.12	244	7.07	192	5.6	622.67	17.62	638.67	17.91	218.67	6.26	5.34465e-20	0.758834	normal	2.05702e-28	-1.29421	down
c41493.graph_c0	1781	25.07	1747	24.46	1673	24.7	1280	16.6	1297	16.09	1370	16.17	991	9.23	1042	9.64	971	9.06	1733.67	24.74	1315.67	16.29	1001.33	9.31	1.00686e-115	1.19466	up	0.090695	-0.141508	normal
c40421.graph_c5	8	1.3	12	1.97	4	0.66	53	8.5	55	8.76	91	13.73	35	5.39	24	3.78	25	4.06	8	1.31	66.33	10.33	28	4.41	1.8202e-07	-2.17268	down	0.00199087	-0.963792	normal
c38216.graph_c0	2601	32.94	2587	31.86	2452	30.78	2672	32.52	2674	31.62	2855	32.68	1183	13.36	1195	13.82	1013	12.84	2546.67	31.86	2733.67	32.27	1130.33	13.34	4.85771e-58	0.69475	normal	7.30365e-48	-1.024	down
c32608.graph_c0	123	10.69	92	8.07	111	9.75	44	5.62	49	6.07	32	4.01	1	0.13	1	0.13	0	0	108.67	9.5	41.67	5.23	0.67	0.09	3.57823e-21	2.15547	up	7.08428e-11	-4.67227	down
c40025.graph_c0	1860	43.29	1933	45.48	1851	44.78	1257	23.3	1298	23.61	1403	24.37	1236	20.04	1291	22.05	1203	20.15	1881.33	44.52	1319.33	23.76	1243.33	20.75	3.21199e-143	1.30915	up	0.0394555	0.166948	normal
c29355.graph_c0	3	0.07	5	0.12	12	0.3	273	6.79	248	6.01	269	6.2	79	1.86	90	2.13	93	2.29	6.67	0.16	263.33	6.33	87.33	2.09	1.83175e-37	-4.39942	down	1.25724e-15	-1.32989	down
c41154.graph_c1	16	0.93	27	1.5	24	1.47	158	7.81	135	6.33	145	6.23	64	3.25	62	3.4	57	3.35	22.33	1.3	146	6.79	61	3.33	3.39433e-13	-1.88851	down	7.78413e-07	-1.00029	down
c26981.graph_c0	30	0.95	11	0.35	19	0.62	14	0.45	6	0.19	26	0.77	10	0.3	12	0.37	15	0.48	20	0.64	15.33	0.47	12.33	0.38	0.0218268	1.13963	up	--	--	--
c27579.graph_c0	9	0.58	17	1.09	20	1.2	61	3.8	70	4.36	49	2.69	20	1.11	18	1.1	4	0.26	15.33	0.96	60	3.62	14	0.82	0.0015293	-1.14594	down	2.06764e-06	-1.8049	down
c35749.graph_c0	2971	175.12	3022	178.08	3221	194.05	1573	92.53	1701	98.2	1856	101.73	296	16.78	259	14.81	261	15.59	3071.33	182.42	1710	97.49	272	15.73	1.60954e-211	1.6434	up	1.16214e-137	-2.39395	down
c35896.graph_c0	28	1.45	29	1.69	28	1.48	91	5.26	101	5.67	108	6.05	65	3.21	59	2.94	67	3.46	28.33	1.54	100	5.66	63.67	3.2	9.88613e-05	-1.00818	down	0.0827174	-0.391254	normal
c29186.graph_c0	8	0.88	10	0.99	12	1.26	89	7.93	86	7.43	89	7.26	11	1.15	3	0.31	14	1.53	10	1.04	88	7.54	9.33	1	7.68691e-11	-2.2847	down	2.14175e-15	-2.87727	down
c33919.graph_c2	64	2.64	81	3.4	58	2.5	266	10.94	270	10.97	237	9.11	120	4.36	161	5.73	122	4.83	67.67	2.85	257.67	10.34	134.33	4.97	1.20706e-10	-1.12921	down	1.95422e-05	-0.689309	normal
c37626.graph_c0	1029	50.87	1059	48.98	1042	50.59	509	27.63	640	32.75	616	28.43	138	6.57	175	9.21	134	7.43	1043.33	50.15	588.33	29.6	149	7.74	8.50102e-103	1.62291	up	4.75734e-38	-1.72385	down
c29751.graph_c0	41	2.11	50	2.57	37	1.95	17	0.88	16	0.86	17	0.82	51	2.5	57	2.82	52	2.67	42.67	2.21	16.67	0.85	53.33	2.66	4.96557e-10	2.10473	up	1.4116e-08	1.8771	up
c28089.graph_c0	2066	47.73	2105	48.48	2230	53.05	3690	86.22	3895	88.54	4316	93.35	6981	154.57	6678	148.49	6513	150.46	2133.67	49.75	3967	89.37	6724	151.17	0.0680497	-0.0951871	normal	1.74178e-50	1.01444	up
c41055.graph_c0	6272	73.4	6871	77.77	6067	71.18	2108	28.7	2184	29.31	2308	29.17	2612	34.31	2560	33.52	2604	36.1	6403.33	74.12	2200	29.06	2592	34.64	0	2.33748	up	1.25835e-10	0.490702	normal
c39857.graph_c0	105	2.98	101	2.75	106	3.19	376	10.22	370	10.42	363	9.14	34	0.89	42	1.07	27	0.71	104	2.97	369.67	9.93	34.33	0.89	9.75301e-14	-1.02982	down	1.11538e-60	-3.15302	down
c37035.graph_c0	41	1.73	33	1.39	35	1.52	4	0.17	3	0.12	5	0.2	5	0.2	21	0.85	13	0.55	36.33	1.55	4	0.16	13	0.53	1.09628e-14	3.78705	up	--	--	--
c38230.graph_c0	434	11.25	419	10.95	411	11.31	221	5.1	194	4.72	195	4.21	555	11.6	572	12.01	379	8.01	421.33	11.17	203.33	4.68	502	10.54	5.73338e-64	1.84263	up	2.30851e-29	1.53617	up
c36627.graph_c1	3660	78.57	3835	81.76	3642	79.87	3335	74.73	3214	69.94	3624	75	1189	24.98	1208	25.32	904	19.68	3712.33	80.07	3391	73.22	1100.33	23.33	1.59559e-110	0.928137	normal	4.79204e-66	-1.37587	down
c30911.graph_c0	21	0.87	12	0.47	11	0.44	107	3.39	110	3.41	100	2.92	15	0.45	33	1	28	0.88	14.67	0.59	105.67	3.24	25.33	0.78	9.05233e-11	-2.01661	down	2.06233e-10	-1.77381	down
c38118.graph_c0	1287	38.15	1451	40.66	1339	41.38	1677	58.67	1828	64.79	1738	63.48	709	36.69	756	39.92	596	34.13	1359	40.06	1747.67	62.31	687	36.91	1.22926e-12	0.433065	normal	4.79691e-38	-1.09867	down
c39284.graph_c2	33	0.79	37	0.88	15	0.37	55	1.32	53	1.25	49	1.09	6	0.14	7	0.16	15	0.36	28.33	0.68	52.33	1.22	9.33	0.22	0.792538	-0.0926044	normal	1.26454e-07	-2.13334	down
c41688.graph_c1	34	7.08	72	15.25	51	10.71	47	9.6	32	6.53	44	8.49	20	3.94	19	3.85	33	6.88	52.33	11.01	41	8.21	24	4.89	0.000157443	1.12901	up	0.184064	-0.49143	normal
c34399.graph_c0	24	0.37	25	0.38	27	0.43	129	2.01	113	1.71	95	1.37	99	1.46	110	1.63	102	1.57	25.33	0.39	112.33	1.7	103.67	1.55	7.18964e-07	-1.33771	down	0.543916	0.130409	normal
c35324.graph_c0	12	0.86	31	2.24	20	1.47	39	2.87	36	2.55	28	1.88	3	0.21	2	0.14	4	0.29	21	1.52	34.33	2.43	3	0.21	0.850505	0.0789989	normal	7.08685e-08	-2.99073	down
c19513.graph_c0	88	6.81	100	7.69	68	5.31	571	43.78	584	44.05	599	42.78	380	27.59	332	24.38	333	25.35	85.33	6.6	584.67	43.54	348.33	25.77	4.01176e-49	-1.97371	down	5.09425e-06	-0.494596	normal
c38551.graph_c0	2113	49.35	2110	48.31	2153	50.99	1360	32.38	1446	33.17	1497	33.15	1003	23.38	1061	24.93	929	22.03	2125.33	49.55	1434.33	32.9	997.67	23.45	1.49599e-159	1.36454	up	0.000590249	-0.272799	normal
c37813.graph_c0	45	1.25	43	1.19	64	2.23	501	12.35	530	12.55	591	13.07	357	8.16	337	8.15	270	6.87	50.67	1.56	540.67	12.66	321.33	7.73	2.90972e-60	-2.60289	down	8.97383e-06	-0.500865	normal
c34781.graph_c1	36	1.89	35	1.83	54	2.9	248	13.09	255	13.12	293	14.31	118	5.9	96	4.84	116	6.06	41.67	2.21	265.33	13.51	110	5.6	1.5619e-21	-1.85664	down	3.81167e-10	-1.00767	down
c37261.graph_c0	2	0.07	3	0.13	5	0.19	20	1.33	27	1.83	47	2.32	6	0.21	0	0	12	0.44	3.33	0.13	31.33	1.83	6	0.22	0.000149921	-2.24893	down	0.0836322	-1.56034	normal
c32393.graph_c0	233	18.64	264	20.77	244	19.93	214	16.82	214	16.36	238	16.7	403	30.69	379	29.14	388	30.71	247	19.78	222	16.63	390	30.18	6.33091e-15	0.949156	normal	8.84897e-18	1.06282	up
c38251.graph_c0	18	0.69	14	0.5	8	0.26	149	5.16	188	5.85	149	4.49	31	1.21	40	1.32	27	0.91	13.33	0.48	162	5.17	32.67	1.15	2.17759e-20	-2.76086	down	3.79585e-18	-2.03679	down
c35214.graph_c0	20	1.25	27	1.61	36	2.2	83	5.65	109	7.36	96	6.43	4	0.31	14	0.87	6	0.39	27.67	1.69	96	6.48	8	0.52	0.000413888	-0.981604	normal	4.4377e-18	-3.2192	down
c38648.graph_c3	47	5.08	35	3.81	39	4.29	24	2.58	20	2.12	27	2.72	9	0.93	25	2.61	16	1.73	40.33	4.39	23.67	2.47	16.67	1.76	1.85484e-06	1.53736	up	0.602638	-0.242279	normal
c27068.graph_c0	52	3.71	47	3.36	52	3.79	176	12.58	179	12.55	224	14.91	402	27.42	394	27.16	425	30.29	50.33	3.62	193	13.35	407	28.29	7.17796e-09	-1.13019	down	2.74653e-23	1.32878	up
c37522.graph_c0	50	4.32	50	4.27	57	4.95	24	2.08	28	2.39	26	2.02	11	0.96	8	0.68	17	1.49	52.33	4.51	26	2.16	12	1.04	9.42744e-10	1.77833	up	0.0760232	-0.80882	normal
c30110.graph_c0	1	0.07	2	0.11	4	0.23	234	12.56	276	14.69	290	14.51	21	1.19	34	1.78	28	1.58	2.33	0.14	266.67	13.92	27.67	1.52	6.54561e-31	-5.71353	down	1.58155e-42	-2.97984	down
c36971.graph_c0	684	32.78	646	32.85	677	35.11	895	47.4	901	46.06	1021	49.68	1636	78.52	1588	78.1	1630	82.05	669	33.58	939	47.71	1618	79.56	2.20423e-05	0.309343	normal	2.95241e-34	1.03888	up
c36445.graph_c0	31	2.57	27	2.3	30	2.15	574	50.86	615	53.31	636	52.39	192	15.06	186	14.81	192	16.08	29.33	2.34	608.33	52.19	190	15.32	3.48205e-85	-3.55357	down	1.04267e-33	-1.42084	down
c39820.graph_c0	613	8.34	680	8.9	603	8.28	317	5.57	313	4.53	387	6.13	738	10.33	687	8.96	720	10.44	632	8.51	339	5.41	715	9.91	2.70411e-78	1.69473	up	5.35248e-34	1.32919	up
c37413.graph_c0	7272	149.76	7474	153.67	7398	157.78	1763	33.28	1793	33.84	1975	35.08	1568	28.05	1505	26.78	1396	26.6	7381.33	153.74	1843.67	34.07	1489.67	27.14	0	2.79867	up	0.478244	-0.0558521	normal
c38772.graph_c0	67	1.75	73	1.89	84	2.18	247	6.29	274	6.8	299	7.11	106	2.49	94	2.3	83	2.26	74.67	1.94	273.33	6.73	94.33	2.35	6.84081e-11	-1.06699	down	1.13695e-15	-1.2764	down
c42256.graph_c0	11	3.69	5	1.73	11	3.67	35	11.32	43	14.09	29	8.97	33	10.41	31	10.2	20	6.74	9	3.03	35.67	11.46	28	9.12	0.0118389	-1.14591	down	0.776354	-0.107493	normal
c23877.graph_c0	69	5.38	71	5.55	71	5.67	520	40.72	467	35.91	529	38.64	76	5.69	100	7.69	121	9.49	70.33	5.53	505.33	38.42	99	7.62	8.75265e-46	-2.03964	down	3.78149e-39	-2.07951	down
c27244.graph_c0	4	0.16	4	0.26	0	0	6	0.24	5	0.2	3	0.18	64	2.64	70	2.71	42	1.79	2.67	0.14	4.67	0.21	58.67	2.38	--	--	--	2.10323e-16	3.68075	up
c37372.graph_c0	1426	26.51	1553	27.15	1308	23.98	789	13.91	782	12.21	785	12.54	374	5.82	475	6.94	362	5.29	1429	25.88	785.33	12.89	403.67	6.02	9.16173e-138	1.6578	up	3.43188e-11	-0.710829	normal
c34129.graph_c0	6	0.58	24	2.32	14	1.37	235	22.55	265	25.04	274	24.56	6	0.55	9	0.84	10	0.96	14.67	1.42	258	24.05	8.33	0.78	8.4862e-35	-3.29259	down	1.82465e-48	-4.57899	down
c27775.graph_c0	1845	92.65	1887	94.72	1768	90.94	828	41.76	817	40.36	884	41.46	578	27.71	500	24.15	564	28.3	1833.33	92.77	843	41.19	547.33	26.72	1.74582e-259	1.91699	up	0.000446999	-0.366884	normal
c33097.graph_c0	33	1.12	41	1.38	32	1.11	142	4.81	149	4.93	137	4.31	102	3.28	88	2.85	107	3.62	35.33	1.2	142.67	4.68	99	3.25	1.17786e-07	-1.20683	down	0.167969	-0.27057	normal
c28947.graph_c0	27	0.47	36	0.61	31	0.55	248	4.3	253	4.28	269	4.33	7	0.12	6	0.1	8	0.14	31.33	0.54	256.67	4.3	7	0.12	2.72294e-27	-2.21871	down	1.27246e-47	-4.80128	down
c37888.graph_c0	302	5.97	303	5.36	265	4.83	1703	30.55	1761	30.65	1940	32.44	491	8.82	535	9.44	448	8.46	290	5.39	1801.33	31.21	491.33	8.91	8.4647e-127	-1.83489	down	6.36198e-84	-1.62093	down
c41830.graph_c0	1786	133.12	1830	136.75	1853	141.08	4320	322.13	4294	314.32	4351	302.26	664	47.19	711	51.06	555	41.29	1823	136.98	4321.67	312.9	643.33	46.51	2.14849e-21	-0.448446	normal	2.1351e-232	-2.49792	down
c37175.graph_c0	731	9	776	9.51	738	9.33	364	4.58	373	4.54	422	4.88	186	2.21	168	1.99	179	2.25	748.33	9.28	386.33	4.67	177.67	2.15	2.47054e-104	1.74991	up	6.27586e-11	-0.862619	normal
c31580.graph_c0	14	1.28	11	0.67	7	0.41	64	4.01	57	4.57	79	5.67	55	4.08	52	3.92	57	4.45	10.67	0.79	66.67	4.75	54.67	4.15	1.40494e-06	-1.79589	down	0.920386	-0.028793	normal
c38562.graph_c1	20	2.39	28	3.56	21	3.04	49	5.9	53	6.28	54	5.71	12	1.86	16	2.51	12	1.36	23	3	52	5.96	13.33	1.91	0.257477	-0.373073	normal	3.9497e-06	-1.65915	down
c21638.graph_c0	902	32.73	892	32.33	945	35.17	2184	79.76	2062	73.56	2262	76.65	438	15.19	423	14.78	442	16	913	33.41	2169.33	76.66	434.33	15.32	4.80193e-14	-0.450603	normal	1.10344e-120	-2.06287	down
c24164.graph_c0	27	1.03	19	0.72	20	0.78	11	0.42	5	0.19	17	0.61	57	2.08	44	1.61	29	1.1	22	0.84	11	0.41	43.33	1.6	0.000178899	1.73099	up	2.23226e-07	2.1286	up
c36964.graph_c0	30	2.62	34	2.97	35	3.11	19	1.65	12	1.03	33	2.68	7	0.58	11	0.92	19	1.65	33	2.9	21.33	1.79	12.33	1.05	0.0001515	1.39928	up	0.365272	-0.475589	normal
c37895.graph_c0	1	0.02	1	0.02	2	0.05	28	0.68	37	0.88	30	0.68	3	0.07	0	0	1	0.02	1.33	0.03	31.67	0.75	1.33	0.03	1.91579e-06	-3.35342	down	1.65406e-08	-3.73852	down
c37655.graph_c0	3579	80.61	3705	84.22	3561	82.29	3666	83.7	3701	83.36	4093	86.51	9104	199.8	9237	204.7	8783	200.35	3615	82.37	3820	84.52	9041.33	201.62	1.48024e-73	0.718316	normal	5.01939e-120	1.49514	up
c40168.graph_c0	13027	626.02	13606	639.4	13109	637.38	6001	366.47	6299	381.32	6618	382.28	4882	270.14	4881	272.89	4548	264.35	13247.3	634.27	6306	376.69	4770.33	269.13	0	1.86825	up	0.0188902	-0.150365	normal
c37971.graph_c1	4052	171.05	3941	164.55	3993	172.97	2892	119.69	2746	110.35	2963	113.95	9538	375.58	9299	370.48	8389	343.2	3995.33	169.52	2867	114.66	9075.33	363.09	1.33273e-195	1.27556	up	7.75173e-206	1.91029	up
c34149.graph_c0	60	2.63	42	1.87	46	2.01	3	0.15	1	0.05	1	0.05	2	0.09	2	0.09	0	0	49.33	2.17	1.67	0.08	1.33	0.06	1.17758e-18	5.2301	up	--	--	--
c28911.graph_c0	112	8.22	92	6.37	95	6.84	347	24.78	379	26.13	400	26.14	265	17.65	249	16.21	249	17.47	99.67	7.14	375.33	25.68	254.33	17.11	2.28485e-15	-1.11068	down	0.0141166	-0.307277	normal
c34100.graph_c0	12	0.64	11	0.74	10	0.72	247	9.86	289	11.68	281	10.65	37	1.55	34	1.75	27	1.35	11	0.7	272.33	10.73	32.67	1.55	8.07382e-40	-3.77101	down	3.67641e-42	-2.78143	down
c23471.graph_c0	1	0.02	1	0.03	1	0.03	2	0.05	3	0.08	2	0.05	46	1.08	36	0.83	64	1.64	1	0.03	2.33	0.06	48.67	1.18	--	--	--	1.65522e-14	4.24068	up
c25236.graph_c0	10	1.66	6	1.01	7	1.08	40	6.52	43	6.7	31	4.59	9	1.42	8	1.17	4	0.66	7.67	1.25	38	5.94	7	1.08	0.00143368	-1.45705	down	4.61018e-06	-2.08633	down
c33824.graph_c0	413	18.86	438	20.03	430	20.04	618	17.62	604	17.51	627	16.07	281	6.11	280	6.28	191	4.27	427	19.64	616.33	17.07	250.67	5.55	0.00226626	0.26705	normal	1.84764e-18	-1.05114	down
c40661.graph_c0	8583	160.66	9275	171.39	8618	165.91	2109	40.91	2076	39.14	2228	39.62	2436	44.82	2386	44.09	2471	47.41	8825.33	165.99	2137.67	39.89	2431	45.44	0	2.84187	up	3.09428e-08	0.439941	normal
c34819.graph_c0	1382	66.91	1529	72.74	1393	68.7	1032	54.72	1109	57.32	1105	54.32	1238	57.11	1230	58.6	926	46.13	1434.67	69.45	1082	55.45	1131.33	53.95	8.61591e-90	1.20303	up	0.000731975	0.308165	normal
c26962.graph_c0	3885	93.76	4103	97.59	3897	95.63	757	18.61	846	19.84	890	20.03	299	6.86	254	5.81	293	6.92	3961.67	95.66	831	19.49	282	6.53	0	3.0497	up	8.86061e-31	-1.29918	down
c41796.graph_c0	10029	1021.79	9614	984.42	9721	1008.74	1325	134.47	1397	139.66	1490	141.28	58	5.62	58	5.7	60	6.1	9788	1004.98	1404	138.47	58.67	5.81	0	3.59839	up	1.47742e-217	-4.30843	down
c30395.graph_c0	0	0	0	0	0	0	19	0.94	37	1.8	46	2.12	9	0.42	9	0.43	4	0.2	0	0	34	1.62	7.33	0.35	1.7391e-07	-5.13294	down	0.000128249	-1.84698	down
c41159.graph_c0	9	0.74	6	0.36	1	0.06	8	0.86	1	0.15	8	0.45	26	1.59	42	2.79	40	2.38	5.33	0.39	5.67	0.49	36	2.25	--	--	--	1.54191e-08	2.74669	up
c21740.graph_c0	16	1.03	20	1.29	18	1.18	285	18.33	327	20.62	328	19.63	410	25.11	361	22.31	356	22.81	18	1.17	313.33	19.53	375.67	23.41	6.2681e-44	-3.28768	down	2.17926e-05	0.51177	normal
c19539.graph_c0	535	25.22	521	24.51	466	22.49	419	19.82	451	20.91	397	17.44	156	7.01	179	8.11	162	7.61	507.33	24.07	422.33	19.39	165.67	7.58	4.40612e-29	1.05757	up	5.24172e-16	-1.09581	down
c27311.graph_c0	51	2.47	44	2.16	22	1.03	109	4.86	119	4.92	116	4.73	39	1.56	44	2.18	50	2.35	39	1.89	114.67	4.84	44.33	2.03	0.0031774	-0.752956	normal	2.08435e-06	-1.101	down
c31339.graph_c0	0	0	9	0.42	4	0.21	70	3.81	63	3.8	46	2.08	2	0.1	1	0.2	0	0	4.33	0.21	59.67	3.23	1	0.1	0.000447525	-2.64022	down	7.8565e-14	-4.86335	down
c38256.graph_c0	540	11.06	559	10.2	550	10.68	680	14.5	713	12.75	730	12.96	1299	21.55	1464	24.44	1013	17.82	549.67	10.65	707.67	13.4	1258.67	21.27	3.09573e-08	0.432382	normal	2.56062e-28	1.07171	up
c38733.graph_c0	5525	96.07	6166	105.79	5223	99.07	4042	68.13	4074	64.43	4259	60.88	1407	20.03	1598	23.13	1160	16.71	5638	100.31	4125	64.48	1388.33	19.96	6.16594e-160	1.24644	up	2.53851e-63	-1.32394	down
c41042.graph_c1	779	14.2	730	12.99	792	14.41	669	12.12	649	11.47	722	12.04	1428	24.49	1572	26.72	1387	24.58	767	13.87	680	11.88	1462.33	25.26	6.97535e-39	0.970963	normal	1.23713e-59	1.35387	up
c36614.graph_c0	23	1.03	31	1.39	29	1.33	9	0.4	6	0.26	3	0.13	13	0.56	30	1.29	23	1.03	27.67	1.25	6	0.26	22	0.96	2.09777e-09	2.86092	up	--	--	--
c34093.graph_c0	6	1.36	5	1.15	8	1.82	34	7.52	37	8.18	38	7.95	14	2.99	13	2.86	19	4.3	6.33	1.44	36.33	7.88	15.33	3.38	0.000530016	-1.64647	down	0.014453	-0.949636	normal
c39856.graph_c0	27	2.24	25	2.07	31	2.62	3	0.25	3	0.24	2	0.15	8	0.63	11	0.88	8	0.66	27.67	2.31	2.67	0.21	9	0.72	6.99877e-12	3.88973	up	--	--	--
c37088.graph_c1	0	0	2	0.11	1	0.06	32	2.1	44	2.83	39	2.42	5	0.34	6	0.38	6	0.42	1	0.06	38.33	2.45	5.67	0.38	9.44678e-08	-3.89894	down	4.89862e-07	-2.36223	down
c41023.graph_c0	2164	21.46	2467	24.58	2100	21.3	3242	30.99	3250	30.31	3348	29.7	5490	49.58	6434	58.42	4730	44.56	2243.67	22.45	3280	30.33	5551.33	50.85	2.71087e-06	0.248039	normal	5.33623e-38	1.00258	up
c39332.graph_c0	37	0.61	32	0.48	27	0.48	92	1.48	72	1.07	112	1.74	23	0.33	28	0.41	21	0.32	32	0.52	92	1.43	24	0.35	0.00830372	-0.713801	normal	6.81594e-09	-1.65264	down
c23406.graph_c0	15	0.86	19	1.09	22	1.29	2	0.11	4	0.22	2	0.11	32	1.75	29	1.6	26	1.48	18.67	1.08	2.67	0.15	29	1.61	--	--	--	3.13736e-09	3.35923	up
c38288.graph_c0	21	1.73	26	2.15	21	1.76	3	0.25	2	0.16	3	0.23	1	0.08	0	0	0	0	22.67	1.88	2.67	0.21	0.33	0.03	8.21608e-10	3.6039	up	--	--	--
c36671.graph_c0	72	2.69	77	3.04	84	3.73	247	9.7	292	11.3	322	11.78	201	7.42	187	6.8	212	8.48	77.67	3.15	287	10.93	200	7.57	2.62206e-11	-1.07994	down	0.0818207	-0.261656	normal
c29331.graph_c0	5	0.12	8	0.19	9	0.22	143	3.45	157	3.7	181	4.05	15	0.34	13	0.3	21	0.5	7.33	0.18	160.33	3.73	16.33	0.38	3.5026e-24	-3.5612	down	1.88838e-27	-2.97897	down
c23001.graph_c0	0	0	6	1.08	3	0.52	62	10.49	76	12.82	68	10.84	9	1.46	8	1.33	8	1.37	3	0.53	68.67	11.38	8.33	1.39	1.81531e-11	-3.51078	down	1.42348e-12	-2.68948	down
c19572.graph_c0	35	3.85	37	4.1	42	4.71	1148	125.79	1159	125.23	1320	135.25	164	17.18	134	14.25	217	23.87	38	4.22	1209	128.76	171.67	18.43	3.43181e-162	-4.17349	down	3.3893e-24	-2.50745	down
c39471.graph_c0	111	4.36	109	4.19	94	3.98	562	23.01	553	21.43	575	21.03	103	3.9	82	3.21	71	2.86	104.67	4.18	563.33	21.82	85.33	3.32	9.07342e-39	-1.62701	down	2.66899e-67	-2.46287	down
c41319.graph_c1	307	4.76	297	4.39	290	4.16	176	3.23	164	2.58	190	2.8	128	3.5	173	5.2	115	3.38	298	4.44	176.67	2.87	138.67	4.03	3.43724e-38	1.54782	up	0.577485	-0.102218	normal
c38902.graph_c0	1326	20.23	1434	21.7	1248	19.52	2135	32.72	2165	32.36	2298	32.68	4647	67.77	4622	67.33	4272	64.88	1336	20.48	2199.33	32.59	4513.67	66.66	0.170361	0.0776957	normal	2.95343e-90	1.2874	up
c36161.graph_c0	48	2.42	60	2.38	48	1.89	39	1.48	23	0.77	16	0.57	18	0.87	27	1.16	8	0.29	52	2.23	26	0.94	17.67	0.77	4.34389e-08	1.75265	up	0.507147	-0.321203	normal
c37572.graph_c0	477	13.67	492	13.79	488	14.42	307	9.45	267	8.08	327	9.26	279	8.14	268	7.86	288	8.8	485.67	13.96	300.33	8.93	278.33	8.27	4.59266e-53	1.48884	up	0.300482	0.145129	normal
c23942.graph_c0	4	0.39	3	0.29	1	0.1	40	3.85	43	4.08	48	4.32	5	0.46	3	0.28	0	0	2.67	0.26	43.67	4.08	2.67	0.25	1.24461e-07	-3.01788	down	2.59946e-10	-3.47199	down
c38748.graph_c0	10573	684	10801	691.75	10630	692.1	5167	288.48	5108	278.82	5473	286.52	3614	173.68	3609	168.47	3553	181.19	10668	689.28	5249.33	284.61	3592	174.45	0	1.82018	up	2.54863e-05	-0.293361	normal
c41300.graph_c2	9	0.53	16	0.43	15	0.41	87	3.52	59	1.56	71	1.78	100	3.92	144	4.52	99	2.65	13.33	0.46	72.33	2.29	114.33	3.7	5.09584e-06	-1.60604	down	6.2422e-05	0.894357	normal
c39208.graph_c1	467	15.59	474	15.64	457	15.85	1798	61.97	1715	57.52	1812	57.12	647	20.33	585	18.79	490	16.42	466	15.69	1775	58.87	574	18.51	4.28296e-61	-1.13179	down	5.53279e-56	-1.37962	down
c40569.graph_c1	23	5.57	16	3.95	34	8.24	21	5.01	28	6.78	42	9.6	0	0	4	1.02	0	0	24.33	5.92	30.33	7.13	1.33	0.34	0.2265	0.47843	normal	7.07575e-08	-3.65509	down
c38736.graph_c0	166	4.67	172	3.82	223	5.42	109	3.58	95	2.39	124	3.72	237	10.1	197	8.94	194	9.72	187	4.64	109.33	3.23	209.33	9.59	3.45876e-21	1.56704	up	1.11284e-12	1.18101	up
c37266.graph_c0	4316	495.66	4327	499.66	4271	498.31	2111	240.7	2226	250.42	2431	259.81	7862	859.52	7434	826.2	8473	972.21	4304.67	497.88	2256	250.31	7923	885.98	0	1.72999	up	1.4643e-120	2.06823	up
c19813.graph_c0	4	0.74	9	1.68	9	1.67	27	4.89	26	4.68	35	5.97	6	1.05	5	0.89	14	2.58	7.33	1.36	29.33	5.18	8.33	1.51	0.0199487	-1.14395	down	0.00245436	-1.45308	down
c38046.graph_c1	1960	46.16	2104	47.9	1965	50.61	1461	42.43	1388	37.91	1490	38.13	1413	36.7	1859	53.19	1403	39.42	2009.67	48.22	1446.33	39.49	1558.33	43.1	1.28038e-129	1.2707	up	0.000253827	0.354521	normal
c41902.graph_c0	37	2.96	48	3.86	18	1.47	503	40.28	507	39.88	583	43.51	59	4.52	71	5.48	64	5.12	34.33	2.76	531	41.22	64.67	5.04	2.45107e-24	-3.10009	down	3.82025e-74	-2.76883	down
c36011.graph_c0	4099	91.7	4129	92.53	3952	91.26	2082	45.54	2191	46.1	2261	45.5	3739	83.56	3722	83	3801	88.77	4060	91.83	2178	45.71	3754	85.11	0	1.69525	up	1.39531e-42	1.03908	up
c33984.graph_c0	108	3.33	108	3.33	100	3.18	2	0.06	1	0.03	2	0.05	59	1.74	64	1.91	43	1.33	105.33	3.28	1.67	0.05	55.33	1.66	5.10734e-30	6.29893	up	1.4322e-16	4.76188	up
c31598.graph_c0	787	26.68	803	26.41	764	26.69	658	22.43	633	21.46	646	20.72	243	8	192	6.42	237	8.25	784.67	26.59	645.67	21.54	224	7.56	2.61271e-49	1.07653	up	3.76787e-24	-1.26816	down
c39430.graph_c1	438	6.58	498	7.27	445	7.08	268	3.37	289	3.13	325	3.67	106	1.63	112	1.49	101	1.35	460.33	6.98	294	3.39	106.33	1.49	6.00985e-48	1.44255	up	1.82037e-15	-1.20786	down
c33818.graph_c0	28	2.32	19	1.56	28	2.27	31	2.33	17	1.33	31	2.19	40	3.1	49	3.89	51	4.15	25	2.05	26.33	1.95	46.67	3.71	0.0647927	0.706413	normal	0.00145269	1.05483	up
c40819.graph_c0	20	0.86	30	1.28	29	1.27	225	9.67	229	9.63	247	9.86	44	1.8	32	1.32	41	1.75	26.33	1.14	233.67	9.72	39	1.62	5.48978e-26	-2.32945	down	2.73249e-30	-2.3059	down
c37639.graph_c0	516	18.98	600	19.83	497	16.44	738	22.56	786	23.19	758	21.45	293	8.92	325	11.21	256	7.72	537.67	18.42	760.67	22.4	291.33	9.28	0.000535376	0.294757	normal	6.3415e-27	-1.13423	down
c33239.graph_c0	79	4.25	82	5.06	57	3.25	170	10.3	173	9.33	234	12.52	28	1.46	13	0.68	19	1.11	72.67	4.19	192.33	10.72	20	1.08	0.00162591	-0.600075	normal	6.05427e-30	-2.95838	down
c19531.graph_c0	116	13.01	120	13.54	139	15.86	496	55.33	529	58.2	564	58.84	154	16.43	162	17.54	150	16.8	125	14.14	529.67	57.46	155.33	16.92	1.93332e-25	-1.2806	down	1.69039e-34	-1.51201	down
c32497.graph_c0	52	4.98	43	4.47	34	4.28	730	31.34	770	28.98	824	28.12	85	3.85	126	5.07	79	2.98	43	4.58	774.67	29.48	96.67	3.97	6.21104e-104	-3.35782	down	1.17151e-89	-2.74191	down
c37743.graph_c0	66	2.48	59	2.36	65	2.98	94	3.87	78	3.03	82	2.89	162	5.96	170	6.92	144	5.5	63.33	2.61	84.67	3.26	158.67	6.13	0.0983299	0.373618	normal	3.19402e-10	1.14441	up
c40197.graph_c0	1860	60.24	1834	57.9	1840	60.49	979	37.64	1088	40.87	1102	38.6	2323	86.99	2326	85.82	2287	90.78	1844.67	59.54	1056.33	39.04	2312	87.86	7.25175e-184	1.6012	up	2.46402e-68	1.3819	up
c40721.graph_c0	271	14.57	259	11.82	230	10.07	41	0.79	61	1.29	37	0.79	474	21.68	374	16.2	432	24.02	253.33	12.15	46.33	0.96	426.67	20.63	7.27873e-73	3.22554	up	4.40143e-76	3.42567	up
c38624.graph_c0	8	0.18	12	0.26	10	0.23	76	2.2	52	1.41	67	1.7	20	0.58	22	0.64	14	0.42	10	0.22	65	1.77	18.67	0.55	1.22874e-06	-1.85169	down	3.4094e-06	-1.51524	down
c35868.graph_c0	22	0.58	12	0.31	28	0.75	14	0.37	22	0.57	10	0.24	14	0.35	12	0.3	17	0.44	20.67	0.55	15.33	0.39	14.33	0.36	0.0102779	1.17761	up	--	--	--
c37777.graph_c0	29	0.62	25	0.81	28	0.89	58	1.24	61	1.27	67	1.33	115	2.34	152	3.1	148	3.69	27.33	0.77	62	1.28	138.33	3.04	0.208921	-0.376829	normal	2.20912e-11	1.39941	up
c40969.graph_c0	23	0.51	26	0.62	22	0.43	99	2.15	106	2.21	92	2.27	34	0.61	44	0.72	21	0.43	23.67	0.52	99	2.21	33	0.59	4.9224e-06	-1.25228	down	5.90411e-07	-1.32313	down
c35769.graph_c0	6	0.25	4	0.17	2	0.09	48	2.05	52	2.17	60	2.38	37	1.5	33	1.35	28	1.19	4	0.17	53.33	2.2	32.67	1.35	2.02563e-08	-2.79254	down	0.138272	-0.447732	normal
c32365.graph_c0	119	18.16	117	17.69	127	19.75	90	18.4	89	18.12	96	17.65	79	14.95	97	18.6	89	18.48	121	18.53	91.67	18.06	88.33	17.34	1.5615e-11	1.19159	up	0.366537	0.197439	normal
c39429.graph_c1	228837	12117.6	223532	11833.1	220839	11971.4	19712	1039.34	21332	1105.08	20640	1011.37	13754	688.92	12798	646.6	13080	685.8	224403	11974	20561.3	1051.93	13210.7	673.77	0	4.24362	up	1.06291e-07	-0.3845	normal
c39018.graph_c0	6	0.24	2	0.08	2	0.09	71	2.99	73	3	65	2.53	0	0	0	0	0	0	3.33	0.14	69.67	2.84	0	0	1.32856e-11	-3.40516	down	2.0625e-14	-6.16374	down
c39744.graph_c0	38	0.79	53	1.42	41	0.86	191	3.92	183	3.66	222	4.24	133	2.62	114	2.24	92	1.89	44	1.02	198.67	3.94	113	2.25	1.18835e-11	-1.36575	down	0.000997466	-0.56207	normal
c33869.graph_c0	126	5.67	160	7.18	144	6.66	338	15.3	297	13.07	364	15.25	117	5.03	138	5.98	144	6.49	143.33	6.5	333	14.54	133	5.83	0.00255604	-0.41658	normal	2.76851e-12	-1.06179	down
c41916.graph_c0	3807	144.5	3699	140.14	3692	143.69	2161	82.54	2167	80.86	2237	79.27	21	0.76	37	1.35	24	0.91	3732.67	142.78	2188.33	80.89	27.33	1.01	1.23068e-296	1.56689	up	6.08863e-260	-6.02646	down
c33058.graph_c0	270	13.8	295	13.27	276	13.81	291	14.97	269	13.59	298	15.05	147	10.25	86	5.01	124	7.95	280.33	13.63	286	14.54	119	7.74	8.41156e-12	0.766415	normal	1.1419e-08	-1.00241	down
c41099.graph_c0	1058	21.69	1128	23.06	1074	22.84	657	18.29	677	19.86	713	18.6	192	3.64	200	3.37	194	3.17	1086.67	22.53	682.33	18.92	195.33	3.39	1.29513e-110	1.46763	up	9.37351e-43	-1.54733	down
c33661.graph_c0	1013	39.22	1082	41.22	1060	40.95	502	21.12	502	20.86	502	19.48	321	12.87	309	12.3	314	13.09	1051.67	40.46	502	20.49	314.67	12.75	9.09023e-149	1.8619	up	0.000225777	-0.420591	normal
c37474.graph_c7	14720	309.19	15162	334.58	14709	317.76	6174	117.44	6596	120.72	6663	119.52	9200	169.56	8923	167.92	8425	167.5	14863.7	320.51	6477.67	119.23	8849.33	168.33	0	1.99507	up	2.93414e-29	0.701042	normal
c19497.graph_c0	4	0.75	6	0.98	10	1.63	33	5.25	35	5.53	35	5.24	44	6.73	50	7.81	63	10.28	6.67	1.12	34.33	5.34	52.33	8.27	0.00188693	-1.49585	down	0.00477213	0.850124	normal
c40110.graph_c2	22	1.23	26	1.45	28	1.6	7	0.39	5	0.27	0	0	9	0.48	12	0.64	5	0.28	25.33	1.43	4	0.22	8.67	0.47	1.83062e-09	3.24621	up	--	--	--
c23715.graph_c0	5128	401.34	4766	373.97	4815	384.83	8602	673.08	8739	671.61	9886	720.95	2777	207.17	2647	199.62	3163	247.15	4903	386.71	9075.67	688.55	2862.33	217.98	0.0346891	-0.089381	normal	6.02162e-49	-1.39961	down
c33294.graph_c0	102	2.77	91	2.47	91	2.54	418	11.45	484	12.94	438	11.14	410	10.67	382	9.97	417	11.32	94.67	2.59	446.67	11.84	403	10.65	4.27458e-25	-1.43677	down	0.40766	0.10529	normal
c38061.graph_c0	6880	142.88	7607	161.06	7096	154.68	4586	115.2	4609	112.87	4774	110.63	3628	92.93	3972	97.96	3231	85.29	7194.33	152.87	4656.33	112.9	3610.33	92.06	1.35049e-275	1.42399	up	0.0855671	-0.119124	normal
c36467.graph_c0	87	7.14	103	7.78	101	7.66	411	33.61	437	32.97	473	35.1	392	27.94	357	28.17	407	30.1	97	7.53	440.33	33.89	385.33	28.74	1.99296e-24	-1.37921	down	0.618358	0.0643253	normal
c27286.graph_c0	10	1.86	6	1.13	25	4.7	34	6.23	31	5.65	49	8.46	83	14.64	85	15.36	50	9.31	13.67	2.56	38	6.78	72.67	13.1	0.156862	-0.640212	normal	2.93531e-05	1.15777	up
c32986.graph_c0	26	0.78	25	0.66	17	0.56	231	7.47	236	7.47	242	6.99	103	3.02	93	2.69	61	1.7	22.67	0.67	236.33	7.31	85.67	2.47	8.89468e-29	-2.55973	down	3.91956e-12	-1.21185	down
c35623.graph_c1	35	1.43	18	0.67	34	1.02	101	3.65	103	3.35	136	4.47	116	3.77	115	3.69	84	3	29	1.04	113.33	3.82	105	3.49	1.88455e-05	-1.14756	down	0.511066	0.137338	normal
c38788.graph_c0	89	2.64	67	1.98	75	2.33	319	9.55	298	8.71	303	8.4	215	6.13	233	6.66	189	5.64	77	2.32	306.67	8.89	212.33	6.14	7.63224e-14	-1.19202	down	0.0382047	-0.281949	normal
c41863.graph_c0	8	1.04	6	0.79	7	0.93	28	3.63	37	4.74	36	4.37	23	2.85	13	1.64	16	2.09	7	0.92	33.67	4.25	17.33	2.19	0.0030225	-1.40427	down	0.0847136	-0.680132	normal
c40950.graph_c0	80	2.04	88	2.25	84	1.99	8	0.24	21	0.52	11	0.36	10	0.22	13	0.26	12	0.27	84	2.09	13.33	0.37	11.67	0.25	7.70655e-28	3.38736	up	--	--	--
c41057.graph_c0	11	0.32	2	0.06	4	0.12	102	3.08	95	2.83	116	3.26	9	0.26	7	0.2	4	0.12	5.67	0.17	104.33	3.06	6.67	0.19	1.04676e-15	-3.28989	down	1.71339e-21	-3.58215	down
c41279.graph_c1	27	1.26	35	1.64	24	1.15	110	5.21	105	4.83	133	5.81	55	2.46	53	2.39	44	2.06	28.67	1.35	116	5.28	50.67	2.3	2.22681e-06	-1.20328	down	2.7417e-05	-0.933083	normal
c34697.graph_c1	78	2.02	82	1.72	104	2.68	567	12.72	623	13.69	678	13.92	336	8	295	6.09	216	4.97	88	2.14	622.67	13.44	282.33	6.35	8.25666e-52	-2.01615	down	3.32412e-13	-0.892472	normal
c37007.graph_c0	71	1.71	74	1.68	68	1.53	289	7.53	247	6.36	260	6.13	194	4.74	194	4.81	164	4.25	71	1.64	265.33	6.67	184	4.6	4.94753e-11	-1.10096	down	0.0576111	-0.279824	normal
c38289.graph_c2	101	2.37	84	2.14	96	2.76	400	10.92	407	11.63	401	12.27	269	6.36	328	7.79	245	6.99	93.67	2.42	402.67	11.61	280.67	7.05	1.33517e-20	-1.30247	down	0.0306751	-0.273123	normal
c41338.graph_c0	37	0.65	37	0.73	65	0.99	32	0.53	28	0.43	21	0.51	69	1.32	77	2.48	44	0.66	46.33	0.79	27	0.49	63.33	1.49	2.65964e-06	1.54328	up	2.56723e-06	1.43198	up
c29798.graph_c0	1479	44.95	1546	46.68	1432	44.06	1905	51.7	1877	50.23	1990	50.83	682	18.23	687	17.7	599	16.34	1485.67	45.23	1924	50.92	656	17.42	3.49902e-16	0.423679	normal	1.29494e-62	-1.30106	down
c38267.graph_c3	254	14	248	13.13	227	13.22	120	8.74	121	7.58	135	8.28	265	19.85	260	18.03	259	22.3	243	13.45	125.33	8.2	261.33	20.06	8.59303e-38	1.74657	up	1.12456e-18	1.30666	up
c35397.graph_c2	6151	314.27	5810	295.91	5463	284.92	4300	220.7	4410	221.79	4509	215.11	4646	227.1	4383	215.74	4669	238.42	5808	298.37	4406.33	219.2	4566	227.09	7.80022e-183	1.19457	up	0.000101838	0.306249	normal
c23003.graph_c0	49	1.81	31	1.14	30	1.13	551	20.44	561	20.33	609	20.96	59	2.08	35	1.24	44	1.62	36.67	1.36	573.67	20.58	46	1.65	6.24144e-75	-3.15189	down	7.11808e-90	-3.36513	down
c41629.graph_c0	677	29.94	666	31.1	676	33.76	506	23.64	479	24.86	464	20.72	438	18.62	474	17.74	381	17.85	673	31.6	483	23.07	431	18.07	4.00519e-53	1.27276	up	0.489513	0.0814652	normal
c31998.graph_c1	6	0.49	4	0.33	6	0.5	25	2.18	30	2.38	24	1.8	3	0.24	1	0.08	1	0.08	5.33	0.44	26.33	2.12	1.67	0.13	0.00750844	-1.42578	down	5.1535e-07	-3.27	down
c29555.graph_c0	25062	1216.45	23932	1160.72	25097	1247.76	785	38.28	842	40.17	878	39.77	899	41.67	872	40.71	981	47.51	24697	1208.31	835	39.41	917.33	43.3	0	5.68239	up	0.000135117	0.392685	normal
c23056.graph_c0	55	8	80	11.8	54	7.97	65	9.55	27	3.85	31	4.19	18	2.49	14	1.97	16	2.33	63	9.26	41	5.86	16	2.26	6.87993e-06	1.38138	up	0.0103305	-1.06803	down
c19805.graph_c0	1	0.12	2	0.25	0	0	51	6.29	53	6.46	63	7.28	26	3.07	18	2.16	34	4.22	1	0.12	55.67	6.68	26	3.15	3.01882e-10	-4.41212	down	0.0126285	-0.812445	normal
c32068.graph_c0	186	15.25	167	12.86	165	13.49	128	11.19	149	13	158	12.41	144	11.78	135	10.88	169	15.39	172.67	13.87	145	12.2	149.33	12.68	1.55574e-12	1.04616	up	0.103197	0.300383	normal
c37187.graph_c0	5409	199.41	5289	194.19	5254	198.06	3077	100.91	3032	97.49	3440	103.15	2458	83.06	2356	79.05	2331	82.57	5317.33	197.22	3183	100.52	2381.67	81.56	0	1.53823	up	0.0286635	-0.164031	normal
c32309.graph_c0	57	2.03	35	1.22	46	1.66	331	11.53	315	10.67	324	10.53	216	7.46	236	8.12	150	5.31	46	1.64	323.33	10.91	200.67	6.96	1.81794e-28	-2.00412	down	0.00218148	-0.444307	normal
c38765.graph_c0	180	5.03	163	4.54	164	4.67	186	5.06	219	5.8	213	5.34	63	1.64	94	2.46	69	1.87	169	4.75	206	5.4	75.33	1.99	0.000277463	0.510179	normal	1.53637e-10	-1.19155	down
c33796.graph_c0	22	0.48	21	0.45	33	0.75	290	6.5	312	6.82	334	6.94	11	0.23	25	0.53	22	0.48	25.33	0.56	312	6.75	19.33	0.41	2.71079e-39	-2.79824	down	6.75925e-56	-3.70617	down
c33954.graph_c0	1229	37.07	1255	37.56	1150	35.3	4218	127.09	4418	130.32	4899	136.97	3281	94.38	3016	87.65	3473	105.51	1211.33	36.64	4511.67	131.46	3256.67	95.85	2.48505e-110	-1.09815	down	0.0237427	-0.20995	normal
c37464.graph_c0	45	2.08	43	2.17	49	2.12	201	8.92	173	7.39	210	8.17	122	5.09	114	5.08	94	3.98	45.67	2.12	194.67	8.16	110	4.72	1.13804e-10	-1.28378	down	0.000778248	-0.571392	normal
c41482.graph_c0	1105	15.27	1046	14.11	1045	15.64	877	11.32	948	12.18	914	10.68	181	2.16	164	1.96	146	1.79	1065.33	15.01	913	11.39	163.67	1.97	6.0252e-55	1.01855	up	2.63045e-86	-2.22437	down
c19610.graph_c0	86	4.21	117	5.72	130	6.52	2896	142.44	3217	154.82	3195	145.98	306	14.31	319	15.03	268	13.09	111	5.48	3102.67	147.75	297.67	14.14	0	-3.99962	down	1.59907e-285	-3.12659	down
c31193.graph_c0	27	2.25	13	1.18	16	0.9	38	2.6	39	2.61	56	3.87	17	1.37	8	0.5	14	1.22	18.67	1.44	44.33	3.03	13	1.03	0.251449	-0.434192	normal	0.000208135	-1.45258	down
c30394.graph_c0	143	2.75	125	2.34	107	2.2	1347	27.05	1522	29.02	1575	28.64	419	7.42	438	7.88	339	6.42	125	2.43	1481.33	28.24	398.67	7.24	4.9095e-158	-2.76335	down	3.62292e-70	-1.64195	down
c36726.graph_c0	6	0.17	14	0.42	14	0.43	224	6.93	269	8.52	280	8.39	8	0.22	10	0.29	10	0.29	11.33	0.34	257.67	7.95	9.33	0.27	6.7469e-37	-3.64739	down	1.86033e-48	-4.42602	down
c38783.graph_c3	26	4.12	34	5.02	30	4.56	15	2.09	10	1.5	15	2.06	70	8.64	58	7.28	44	5.7	30	4.57	13.33	1.88	57.33	7.21	1.06277e-06	1.91014	up	7.88304e-11	2.27614	up
c35530.graph_c0	94	3.26	76	2.66	92	3.27	473	16.5	513	17.48	568	18.4	205	6.82	184	6.13	183	6.36	87.33	3.06	518	17.46	190.67	6.44	2.95533e-38	-1.76254	down	2.85238e-22	-1.18453	down
c38966.graph_c2	3	0.35	13	1.55	8	0.96	66	7.75	72	8.35	62	6.82	1	0.11	4	0.46	14	1.65	8	0.95	66.67	7.64	6.33	0.74	7.19077e-08	-2.1923	down	0.000397585	-2.61326	down
c33608.graph_c0	333	12.64	254	9.43	284	11.09	687	26.27	707	26.09	764	27.07	1229	44.18	1246	44.75	1247	46.77	290.33	11.05	719.33	26.48	1240.67	45.23	3.72348e-07	-0.50976	normal	2.27123e-32	1.03915	up
c35205.graph_c0	581	15.12	524	13.26	552	14.56	610	15.35	705	17.48	685	16.33	152	3.88	154	3.86	139	3.56	552.33	14.31	666.67	16.39	148.33	3.77	4.21178e-10	0.52562	normal	1.48577e-55	-1.91059	down
c33217.graph_c0	63	3.84	38	2.19	34	2	998	58.62	1133	64.71	1084	58.95	186	10.23	196	10.9	195	11.23	45	2.68	1071.67	60.76	192.33	10.79	2.28956e-136	-3.76052	down	6.24671e-91	-2.21919	down
c40064.graph_c3	80	2.08	86	2.23	65	1.73	7	0.22	17	0.47	16	0.45	20	0.5	33	0.88	12	0.31	77	2.01	13.33	0.38	21.67	0.56	4.61135e-25	3.26364	up	0.0681425	0.886109	normal
c20156.graph_c0	3	0.29	4	0.37	9	0.9	72	6.98	80	7.61	69	6.19	7	0.64	8	0.75	4	0.4	5.33	0.52	73.67	6.93	6.33	0.6	5.52289e-11	-2.87677	down	5.62555e-15	-3.15588	down
c39311.graph_c0	1326	67.75	1236	62.86	1241	65.83	952	45.32	907	42.84	1045	45.68	876	41	813	37.54	854	39.75	1267.67	65.48	968	44.61	847.67	39.43	4.95382e-81	1.18635	up	0.526237	0.0634279	normal
c33054.graph_c0	17	1.08	13	0.83	17	1.11	19	1.21	11	0.69	18	1.07	42	2.55	44	2.7	36	2.29	15.67	1.01	16	0.99	40.67	2.51	0.112555	0.738534	normal	2.19258e-05	1.54254	up
c29578.graph_c0	1643	82.4	1678	83.61	1526	78.06	868	43.57	881	43.61	984	46.05	167	7.97	149	7.04	179	8.92	1615.67	81.36	911	44.41	165	7.98	2.68226e-172	1.6233	up	1.55954e-77	-2.20116	down
c40854.graph_c0	181	4.11	160	3.62	168	3.92	652	14.94	657	14.68	717	15.22	861	18.71	883	19.26	880	19.94	169.67	3.88	675.33	14.95	874.67	19.3	2.22184e-29	-1.19234	down	1.47087e-11	0.626314	normal
c37387.graph_c0	25	1.33	25	1.44	22	1.16	120	6.3	133	6.13	169	7.8	57	2.71	47	2.72	64	3.56	24	1.31	140.67	6.74	56	3	1.40636e-11	-1.72815	down	1.72995e-06	-1.05467	down
c37248.graph_c0	51	2.26	44	1.88	38	1.67	15	0.65	16	0.71	15	0.71	20	0.93	27	1.58	10	0.43	44.33	1.94	15.33	0.69	19	0.98	2.47677e-11	2.27558	up	--	--	--
c30765.graph_c0	56	3.63	35	2.34	34	2.26	29	1.88	20	1.26	21	1.31	23	1.4	31	1.98	28	1.84	41.67	2.74	23.33	1.48	27.33	1.74	2.00933e-06	1.59499	up	0.235935	0.461588	normal
c36213.graph_c0	17	0.71	16	0.66	18	0.78	274	11.55	269	11.07	289	11.32	27	1.06	53	2.11	36	1.51	17	0.72	277.33	11.31	38.67	1.56	3.62507e-39	-3.19322	down	7.20277e-37	-2.56637	down
c19561.graph_c1	28	1.73	20	1.24	14	0.89	331	20.52	299	18.17	360	20.77	74	4.37	77	4.59	67	4.14	20.67	1.29	330	19.82	72.67	4.37	4.0715e-44	-3.16747	down	1.30034e-32	-1.91976	down
c29347.graph_c0	0	0	6	0.28	4	0.19	31	1.4	31	1.4	22	0.93	0	0	4	0.18	2	0.09	3.33	0.16	28	1.24	2	0.09	0.000481054	-2.11234	down	5.44044e-07	-3.15652	down
c38541.graph_c0	1727	36.72	2039	43.28	1754	37	1387	25.67	1322	25.49	1437	24.49	1434	28.3	1847	34.31	1403	25.53	1840	39	1382	25.22	1561.33	29.38	1.0653e-86	1.20862	up	6.46223e-06	0.423093	normal
c40655.graph_c4	564	12.21	696	14.75	663	16.6	370	6.29	351	5.74	411	5.93	303	6.05	307	6.21	288	5.99	641	14.52	377.33	5.99	299.33	6.08	4.97723e-62	1.56031	up	0.521386	-0.0813184	normal
c36438.graph_c0	421	25.29	477	28.74	425	26.07	343	21.05	349	20.94	393	22.2	2934	163.77	2722	152.11	2748	161.15	441	26.7	361.67	21.4	2801.33	159.01	8.92002e-30	1.0822	up	6.19582e-293	3.20153	up
c29290.graph_c0	16	1.78	10	1.12	12	1.36	93	10.28	57	6.21	121	12.51	44	4.65	47	5.04	49	5.44	12.67	1.42	90.33	9.67	46.67	5.04	3.0509e-08	-1.98033	down	0.0140539	-0.679637	normal
c35342.graph_c0	19	0.57	31	1.22	18	0.8	6	0.33	17	0.59	22	0.63	4	0.13	7	0.73	10	0.34	22.67	0.86	15	0.52	7	0.4	0.0028503	1.34679	up	--	--	--
c34898.graph_c0	4	0.2	5	0.26	6	0.31	79	4.06	71	3.57	67	3.2	5	0.24	11	0.54	9	0.46	5	0.26	72.33	3.61	8.33	0.41	3.68707e-11	-2.94004	down	3.79991e-13	-2.76237	down
c27882.graph_c1	42	2.17	15	0.78	41	2.17	107	5.56	124	6.31	141	6.81	89	4.4	67	3.34	87	4.49	32.67	1.71	124	6.23	81	4.08	5.75671e-05	-1.10532	down	0.0998422	-0.352181	normal
c41454.graph_c3	2459	33.32	2740	36.55	2396	32.63	963	12.89	1021	13.45	1054	13.06	923	11.95	1015	13.13	670	9.05	2531.67	34.17	1012.67	13.13	869.33	11.38	0	2.11756	up	0.849614	0.022034	normal
c40091.graph_c0	31	0.97	35	1.2	35	1.5	282	11.58	210	7.93	271	9.17	95	3.01	95	3.89	79	3.01	33.67	1.22	254.33	9.56	89.67	3.3	2.04249e-23	-2.10211	down	5.62428e-13	-1.24657	down
c41849.graph_c0	0	0	0	0	4	0.49	17	2.04	22	2.6	20	2.24	1	0.11	7	0.82	3	0.36	1.33	0.16	19.67	2.29	3.67	0.43	0.000514597	-2.67311	down	0.00118336	-1.96494	down
c27976.graph_c0	12	0.61	24	1.21	14	0.72	50	2.54	65	4.05	59	2.78	20	0.97	20	0.97	21	1.06	16.67	0.85	58	3.12	20.33	1	0.00524553	-0.980334	normal	0.000139211	-1.22729	down
c34235.graph_c0	18	0.43	23	0.51	22	0.51	14	0.32	6	0.13	7	0.15	40	0.86	43	0.93	39	0.89	21	0.48	9	0.2	40.67	0.89	5.00758e-05	1.92676	up	2.11808e-08	2.31722	up
c36871.graph_c3	793	58.68	804	59.61	752	56.84	549	40.64	605	43.96	586	40.41	135	9.58	154	10.98	101	7.46	783	58.38	580	41.67	130	9.34	6.13319e-61	1.22842	up	7.11212e-47	-1.90425	down
c40696.graph_c1	8958	208.19	9465	222.39	8455	201.53	4387	92.31	4315	87.89	4673	89.98	3082	51.98	3228	52.15	2661	45.21	8959.33	210.7	4458.33	90.06	2990.33	49.78	0	1.80324	up	5.76861e-07	-0.327581	normal
c38889.graph_c1	13	0.42	12	0.39	9	0.3	245	8.05	279	8.95	254	7.73	15	0.47	29	0.91	27	0.88	11.33	0.37	259.33	8.24	23.67	0.75	8.91261e-38	-3.66121	down	1.38488e-42	-3.15879	down
c22942.graph_c0	12	0.55	10	0.48	15	1.02	86	4.13	96	4.48	86	3.65	3	0.13	4	0.17	4	0.49	12.33	0.68	89.33	4.09	3.67	0.26	1.31387e-09	-2.01626	down	1.5363e-19	-4.11045	down
c40207.graph_c0	61	1.32	35	0.79	42	0.92	234	5.19	259	5.43	266	5.56	163	3.29	178	3.74	140	3.1	46	1.01	253	5.39	160.33	3.38	1.84579e-17	-1.6496	down	0.00557741	-0.407389	normal
c31042.graph_c0	2229	81.4	2331	83.77	2245	83.98	1703	69.68	1655	66.14	1771	67.49	4199	162.28	4050	156.87	4246	170.69	2268.33	83.05	1709.67	67.77	4165	163.28	1.41381e-137	1.20455	up	6.96186e-85	1.53753	up
c30735.graph_c0	8	0.35	12	0.53	17	0.77	75	3.33	85	3.69	92	3.79	49	2.07	52	2.21	33	1.45	12.33	0.55	84	3.6	44.67	1.91	1.6079e-08	-1.92355	down	0.0094987	-0.655642	normal
c39372.graph_c0	29625	1329.07	32404	1463.64	30737	1407.24	27892	1182.84	28768	1193.69	27979	1107.23	55700	2202.3	60285	2399.93	40845	1707.16	30922	1399.98	28213	1161.25	52276.7	2103.13	2.33062e-123	0.927809	normal	5.90655e-39	1.12752	up
c20361.graph_c0	22	1.49	31	2.11	22	1.55	136	9.25	100	6.67	148	9.43	15	0.97	16	1.05	24	1.63	25	1.72	128	8.45	18.33	1.22	7.30677e-09	-1.53692	down	5.52266e-18	-2.49038	down
c35672.graph_c0	22	0.6	27	0.73	25	0.7	195	5.25	168	4.41	206	5.11	50	1.3	56	1.45	44	1.18	24.67	0.68	189.67	4.92	50	1.31	2.15041e-19	-2.12206	down	7.95153e-17	-1.65772	down
c31046.graph_c0	309	9.14	348	10.26	343	10.41	167	4.98	148	4.3	186	5.14	165	4.67	147	4.18	156	4.6	333.33	9.94	167	4.81	156	4.48	4.00403e-49	1.79072	up	0.368585	0.15514	normal
c28040.graph_c0	58	2.29	43	1.67	50	2	419	16.35	382	14.47	439	15.84	107	3.83	73	2.77	62	2.4	50.33	1.99	413.33	15.55	80.67	3	2.28594e-41	-2.22817	down	2.86123e-38	-2.09715	down
c19858.graph_c0	40	1.98	27	1.34	30	1.52	255	12.69	231	11.25	297	13.74	241	11.41	195	9.3	218	10.78	32.33	1.61	261	12.56	218	10.5	6.05375e-26	-2.19501	down	0.980564	-0.0041529	normal
c33910.graph_c0	98	3.4	123	4.26	93	3.43	661	23.39	609	20.46	586	18.9	342	11.07	343	11.26	227	7.75	104.67	3.7	618.67	20.92	304	10.03	5.76145e-41	-1.76379	down	8.41558e-10	-0.782568	normal
c36316.graph_c0	750	21.16	770	21.29	753	22.45	565	16.38	602	16.64	647	17.1	1937	52.26	1929	52.88	1715	47.63	757.67	21.63	604.67	16.71	1860.33	50.92	9.72382e-53	1.12243	up	2.70169e-125	1.86925	up
c19723.graph_c0	279	16.52	292	17.3	297	17.99	50	2.97	58	3.37	67	3.7	3	0.17	2	0.11	1	0.06	289.33	17.27	58.33	3.35	2	0.11	7.60613e-87	3.09469	up	8.18383e-14	-4.19075	down
c32594.graph_c0	437	17	451	18.22	416	16.6	1267	50.96	1229	49.21	1400	51.96	400	15.26	310	11.97	416	17.13	434.67	17.27	1298.67	50.71	375.33	14.79	5.03038e-26	-0.780307	normal	2.07904e-38	-1.52583	down
c36056.graph_c0	1016	41.86	990	40.73	920	38.86	264	10.94	252	10.21	287	11.04	177	7.01	171	6.77	178	7.32	975.33	40.48	267.67	10.73	175.33	7.03	8.61838e-229	2.65937	up	0.0142912	-0.354613	normal
c30998.graph_c0	543	23.42	510	21.78	495	21.67	566	24.75	638	27.17	669	27.15	1279	51.57	1234	49.54	1081	45.18	516	22.29	624.33	26.36	1198	48.76	4.96557e-10	0.522581	normal	2.71825e-43	1.18817	up
c38697.graph_c3	1360	56.15	1469	59.91	1431	59.17	1739	70.12	2000	78.34	1961	73.58	3505	140.46	3310	134.06	3339	140.62	1420	58.41	1900	74.01	3384.67	138.38	2.17685e-10	0.377333	normal	9.86226e-44	1.08529	up
c30401.graph_c1	0	0	1	0.06	0	0	17	1.14	18	1.05	18	1	0	0	0	0	0	0	0.33	0.02	17.67	1.06	0	0	8.08174e-05	-3.67863	down	9.4487e-07	-4.44303	down
c30550.graph_c1	4	0.29	0	0	0	0	19	1.36	18	1.26	19	1.27	1	0.07	4	0.28	2	0.14	1.33	0.1	18.67	1.3	2.33	0.16	0.000775297	-2.60982	down	0.000191706	-2.42769	down
c39113.graph_c0	1275	24.68	1341	25.27	1271	24.59	339	9.61	396	9.49	352	9.18	2350	62.64	2535	66.63	1723	48.24	1295.67	24.85	362.33	9.43	2202.67	59.17	4.50294e-271	2.63201	up	1.45337e-156	2.83657	up
c40523.graph_c0	59	5.23	56	4.68	65	4.34	39	7.15	30	6.04	38	6.1	24	4.36	36	6.29	27	2.75	60	4.75	35.67	6.43	29	4.47	7.56337e-09	1.52823	up	0.900167	-0.0476114	normal
c41675.graph_c1	2996	62.51	3076	65.38	3000	66.98	5455	112.1	5485	110.7	5728	107.62	1787	38.03	1762	38.69	1514	34.77	3024	64.96	5556	110.14	1687.67	37.16	0.0446626	-0.0804475	normal	1.40291e-114	-1.46903	down
c27981.graph_c0	113	4.64	129	5.28	119	5.01	194	7.99	231	9.32	220	8.43	545	21.36	572	22.57	541	22.15	120.33	4.98	215	8.58	552.67	22.03	0.810848	-0.0398058	normal	5.05359e-43	1.60922	up
c33375.graph_c0	81	5.54	87	5.93	54	3.76	96	6.54	96	6.42	112	7.11	188	12.27	207	13.57	160	10.87	74	5.08	101.33	6.69	185	12.24	0.118494	0.340128	normal	4.20875e-11	1.10935	up
c41516.graph_c0	4211	63.16	4654	69.75	4248	64.99	1272	19.62	1306	20.27	1295	20.17	1157	20.72	1495	22.91	1065	17.7	4371	65.97	1291	20.02	1239	20.44	0	2.55463	up	0.0675246	0.185383	normal
c36318.graph_c1	35	5.44	42	6.73	48	7.56	99	15.88	88	13.69	77	11.61	599	90.27	503	76.18	552	88.56	41.67	6.58	88	13.73	551.33	85	0.282111	-0.281067	normal	6.29387e-84	2.88291	up
c41088.graph_c0	350	7.67	394	9.24	404	9.98	714	15.66	760	14.49	804	14.08	188	5.65	224	5.47	178	4.62	382.67	8.96	759.33	14.74	196.67	5.25	0.0356161	-0.189957	normal	2.32073e-51	-1.6938	down
c36275.graph_c0	1110	34.1	1094	33.78	1015	31.39	3245	113.02	3200	107.78	3441	113.32	915	22.32	1032	25.3	949	24.18	1073	33.09	3295.33	111.37	965.33	23.93	7.50526e-59	-0.821306	normal	1.23345e-85	-1.51647	down
c29615.graph_c0	74	2.75	59	2.2	56	2.09	120	4.5	143	5.26	163	5.68	260	9.3	236	8.48	227	8.44	63	2.35	142	5.15	241	8.74	0.0738586	-0.369776	normal	2.79544e-11	1.01092	up
c38036.graph_c0	6	0.12	6	0.1	8	0.14	106	1.81	104	2.65	116	1.91	26	0.46	14	0.25	15	0.26	6.67	0.12	108.67	2.12	18.33	0.32	1.64852e-16	-3.13622	down	3.3587e-15	-2.27023	down
c27109.graph_c0	805	34.94	837	36	753	33.36	394	17.05	445	18.55	453	17.83	49	1.94	53	2.18	40	1.66	798.33	34.77	430.67	17.81	47.33	1.93	4.18813e-101	1.68579	up	1.00875e-65	-2.91511	down
c31235.graph_c0	12	0.66	4	0.22	16	0.96	177	10.34	181	10.33	171	9.35	23	1.27	22	1.25	18	1.01	10.67	0.61	176.33	10.01	21	1.18	1.33608e-24	-3.18828	down	3.72495e-29	-2.77896	down
c33164.graph_c0	0	0	4	0.4	2	0.2	52	5.14	45	4.38	39	3.6	0	0	0	0	0	0	2	0.2	45.33	4.37	0	0	3.02738e-08	-3.41013	down	1.591e-11	-5.62549	down
c23089.graph_c0	9211	488.19	9343	494.38	8994	487.76	1430	81.06	1440	79.99	1519	80.21	1479	79.76	1412	77.02	1511	85.36	9182.67	490.11	1463	80.42	1467.33	80.71	0	3.44632	up	0.00325306	0.259388	normal
c37441.graph_c0	199935	5820.13	194842	5654.52	188540	5633.45	17540	514.63	18727	535.73	18550	504.65	2524	69.92	2562	71.93	2321	67.15	194439	5702.7	18272.3	518.34	2469	69.67	0	4.20738	up	0	-2.63484	down
c33076.graph_c1	2897	90.88	3079	96.33	2837	91.31	1645	51.99	1644	50.72	1698	49.77	8330	249.82	8054	242.79	8436	263.96	2937.67	92.84	1662.33	50.83	8273.33	252.19	4.98315e-261	1.61742	up	1.9048e-244	2.56662	up
c35974.graph_c0	114	10.49	131	12.11	136	12.77	129	11.85	156	14.1	178	15.26	43	3.77	41	3.64	32	2.94	127	11.79	154.33	13.74	38.67	3.45	0.00195009	0.516995	normal	1.33548e-14	-1.7244	down
c38399.graph_c0	41	0.99	48	1.16	37	0.92	21	0.51	28	0.67	29	0.65	63	1.46	100	2.32	83	2	42	1.02	26	0.61	82	1.93	2.78416e-06	1.46265	up	5.98133e-11	1.87316	up
c33388.graph_c0	5	0.16	3	0.09	4	0.13	34	1.08	24	0.75	33	0.98	31	0.94	28	0.85	32	1.01	4	0.13	30.33	0.94	30.33	0.93	0.000314827	-1.99613	down	0.495641	0.247717	normal
c19877.graph_c1	52	1.98	50	1.9	48	1.87	222	8.5	201	7.52	235	8.35	115	4.18	129	4.72	120	4.56	50	1.92	219.33	8.12	121.33	4.49	1.34731e-12	-1.32664	down	0.000200148	-0.597944	normal
c39356.graph_c0	90	3.06	138	4.71	102	3.56	8	0.27	9	0.3	10	0.35	21	0.68	25	0.81	32	1.08	110	3.78	9	0.31	26	0.86	1.81191e-38	4.31157	up	0.000216387	1.699	up
c38043.graph_c0	962	27.41	858	24.4	906	26.4	969	28.5	1060	30.24	1148	31.23	2609	73.38	2179	61.51	2508	73.73	908.67	26.07	1059	29.99	2432	69.54	8.15133e-17	0.577527	normal	8.45657e-52	1.45407	up
c36561.graph_c0	549	25.36	566	26.12	547	25.89	2753	127.82	2689	122.08	3021	130.22	813	35.87	857	38.07	752	34.65	554	25.79	2821	126.71	807.33	36.2	8.39225e-147	-1.54914	down	3.31469e-97	-1.55181	down
c22885.graph_c0	170	10.89	157	8.18	183	7.98	72	8.19	95	9.74	106	9.05	157	14.75	171	16.15	154	16.6	170	9.02	91	8.99	160.67	15.83	9.91366e-24	1.6935	up	6.01024e-09	1.06568	up
c30510.graph_c0	40	2.37	46	2.6	53	3.16	39	2.06	33	1.7	35	1.71	21	1.24	28	1.41	14	0.73	46.33	2.71	35.67	1.82	21	1.13	5.56403e-05	1.15664	up	0.177703	-0.507734	normal
c38747.graph_c0	35	0.81	21	0.63	35	1.1	32	0.59	29	1.14	32	0.49	117	2.34	102	2.57	64	1.25	30.33	0.85	31	0.74	94.33	2.05	0.0284215	0.751295	normal	1.24011e-11	1.81207	up
c39669.graph_c0	1203	61.56	1314	65.42	1228	64.29	367	22.63	324	19.53	399	22.79	817	47.72	793	46.74	739	45.29	1248.33	63.76	363.33	21.65	783	46.58	8.86984e-254	2.57573	up	3.24399e-41	1.35628	up
c24860.graph_c0	7	0.91	20	2.63	9	1.19	13	1.68	15	1.92	12	1.45	24	3.01	19	2.48	30	3.95	12	1.58	13.33	1.68	24.33	3.15	--	--	--	0.0140885	1.07583	up
c33282.graph_c0	250	7.08	246	6.95	222	6.48	788	22.43	824	22.92	886	23.43	247	6.67	244	6.64	251	7.06	239.33	6.84	832.67	22.93	247.33	6.79	4.97804e-27	-0.999405	normal	8.38904e-45	-1.49323	down
c22930.graph_c0	8	1.04	3	0.33	6	0.67	51	4.06	58	4.97	70	5.08	0	0	0	0	0	0	5.67	0.68	59.67	4.7	0	0	2.46724e-08	-2.49264	down	2.75096e-13	-5.96421	down
c36464.graph_c0	214	10.86	258	13.11	236	12.16	2	0.11	0	0	4	0.21	24	1.28	28	1.47	22	1.17	236	12.04	2	0.11	24.67	1.31	5.51008e-47	7.23564	up	3.17347e-08	3.44353	up
c29256.graph_c0	3	0.05	3	0.05	15	0.27	194	3.38	204	3.47	213	3.44	14	0.23	12	0.2	6	0.1	7	0.12	203.67	3.43	10.67	0.18	1.92493e-10	-3.76382	down	8.0978e-40	-3.91719	down
c39842.graph_c1	1813	42.64	1852	42.42	1717	39.99	1324	31.64	1266	28.41	1347	28.91	372	8.26	343	7.82	276	6.21	1794	41.68	1312.33	29.65	330.33	7.43	1.8048e-120	1.24699	up	1.6118e-72	-1.73975	down
c30957.graph_c2	28	5.36	21	4.08	36	7.05	94	17.78	79	14.81	131	23.34	100	18.4	95	17.65	103	19.72	28.33	5.5	101.33	18.64	99.33	18.59	0.000310101	-1.01768	down	0.306253	0.22862	normal
c36190.graph_c0	1676	59.67	1655	59.12	1734	62.57	6160	231.16	6303	231.83	6705	234.26	1207	34.77	1303	37.12	1151	34.16	1688.33	60.45	6389.33	232.42	1220.33	35.35	1.40127e-149	-1.12163	down	2.32808e-225	-2.13491	down
c38673.graph_c0	66	1.11	83	1.41	38	0.64	411	7.1	411	6.9	519	8.3	123	1.88	211	3.42	139	2.3	62.33	1.05	447	7.43	157.67	2.53	1.09072e-12	-2.01451	down	6.35713e-15	-1.24478	down
c38086.graph_c0	129	1.97	148	2.05	145	2.36	671	8.81	719	9.8	781	9.86	850	10.21	1097	13.2	808	9.94	140.67	2.13	723.67	9.49	918.33	11.12	3.61259e-45	-1.56072	down	1.04121e-08	0.590716	normal
c32511.graph_c1	141	4.18	147	4.75	128	4.31	511	16.13	557	14.62	612	16.66	90	3.12	92	2.8	84	2.87	138.67	4.41	560	15.8	88.67	2.93	6.0603e-25	-1.21216	down	1.17731e-66	-2.39524	down
c39368.graph_c1	5046	122.32	5158	126.54	4952	124.22	2913	65.26	2922	64.72	3160	65.45	4055	87.92	4094	90.89	3735	85.95	5052	124.36	2998.33	65.14	3961.33	88.25	0	1.54987	up	7.14053e-25	0.652634	normal
c41048.graph_c0	4990	82.7	5215	85.94	5054	86.04	1505	25.12	1429	23.37	1568	24.17	3471	55.26	3442	54.96	3233	53.77	5086.33	84.89	1500.67	24.22	3382	54.66	0	2.55748	up	2.90927e-92	1.42231	up
c41063.graph_c0	477	7.44	499	8.18	521	7.83	517	13.26	496	12.05	517	12.39	1657	22.72	1470	20.55	1503	22.42	499	7.82	510	12.57	1543.33	21.9	2.3186e-18	0.764618	normal	7.4552e-92	1.84587	up
c35526.graph_c0	103	2.96	126	4.97	122	3.9	577	20.22	512	19.46	536	15.58	173	6.67	221	6.33	149	4.05	117	3.94	541.67	18.42	181	5.68	4.48666e-28	-1.41068	down	8.11518e-24	-1.33146	down
c42011.graph_c0	26	1.59	37	2.26	43	2.68	133	8.13	171	10.25	140	7.96	123	7.16	108	6.34	114	6.94	35.33	2.18	148	8.78	115	6.81	1.26605e-07	-1.25612	down	0.570105	-0.111706	normal
c27095.graph_c0	1094	96.21	1116	98.49	952	85.5	1311	115.12	1277	110.34	1419	116.23	223	18.68	231	19.59	218	19.14	1054	93.4	1335.67	113.9	224	19.14	1.30522e-12	0.454922	normal	3.28574e-122	-2.31846	down
c35942.graph_c0	47	1.44	58	1.64	42	1.08	173	4.86	172	4.47	186	4.8	200	5.76	201	5.39	160	4.84	49	1.39	177	4.71	187	5.33	1.39356e-07	-1.0485	down	0.0340262	0.325114	normal
c37673.graph_c0	608	17.67	612	17.82	520	15.35	1294	37.74	1316	37.43	1452	39.3	4543	127.18	4303	121.14	4750	139.06	580	16.95	1354	38.16	4532	129.13	2.9842e-09	-0.425261	normal	2.53123e-119	1.99748	up
c39273.graph_c0	379	8.28	347	7.56	294	6.6	582	12.83	667	14.34	655	13.37	1124	23.5	1123	23.57	1215	26.48	340	7.48	634.67	13.51	1154	24.52	0.31997	-0.103684	normal	1.28647e-28	1.11679	up
c38868.graph_c0	348	5.36	342	5.22	308	4.83	1500	23.22	1414	21.3	1538	22.01	835	12.48	769	11.51	655	10.23	332.67	5.14	1484	22.18	753	11.41	1.12511e-68	-1.35913	down	1.21745e-17	-0.730071	normal
c37512.graph_c0	211	7.34	194	6.84	207	7.48	652	23.9	750	26.18	808	25.39	1332	45.29	1312	43.96	1254	43.82	204	7.22	736.67	25.16	1299.33	44.36	3.90809e-24	-1.05082	down	1.99018e-34	1.07066	up
c38313.graph_c0	5920	126.3	6154	130.19	5477	119.22	4120	86.83	4514	93.07	4404	85.94	4725	90.88	4728	92.21	4391	88.72	5850.33	125.24	4346	88.61	4614.67	90.6	2.22678e-173	1.22458	up	5.60713e-07	0.337284	normal
c33965.graph_c0	595	36.04	652	38.47	569	34.4	746	42.55	739	40.83	810	43.52	1429	83.74	1420	82.76	1321	80.57	605.33	36.3	765	42.3	1390	82.36	2.33012e-09	0.45898	normal	4.83707e-44	1.11158	up
c19600.graph_c0	76	3.25	96	4.1	74	3.24	584	25.11	541	22.75	614	24.56	510	20.85	516	21.23	502	21.45	82	3.53	579.67	24.14	509.33	21.18	2.52262e-50	-2.01746	down	0.546371	0.066137	normal
c42017.graph_c0	5	0.72	2	0.29	0	0	31	4.41	23	3.24	34	4.54	3	0.41	6	0.83	14	2.01	2.33	0.34	29.33	4.06	7.67	1.08	4.68794e-05	-2.61093	down	0.00186611	-1.55502	down
c38271.graph_c0	63	4.23	72	4.63	39	2.35	97	6.87	90	6.61	64	4.16	35	3	25	1.25	36	2.78	58	3.74	83.67	5.88	32	2.34	0.340199	0.255501	normal	0.00011232	-1.11389	down
c27291.graph_c0	399	12.25	381	13.25	333	9.94	542	18.06	586	18.84	675	21.49	3797	144.24	3682	144.31	4068	169.52	371	11.81	601	19.46	3849	152.69	0.307149	0.102699	normal	9.17939e-208	2.93242	up
c26765.graph_c0	544	16.53	659	19.47	541	16.48	622	19.12	633	18.92	661	18.53	221	6.42	210	5.68	152	4.72	581.33	17.49	638.67	18.86	194.33	5.61	1.09628e-14	0.659865	normal	1.44143e-34	-1.46614	down
c31540.graph_c0	8	1.39	6	1.05	10	1.75	48	8.21	23	3.91	47	7.57	29	4.77	21	3.53	11	1.91	8	1.4	39.33	6.56	20.33	3.4	0.00214439	-1.43452	down	0.0890447	-0.686269	normal
c26732.graph_c0	62	4.07	47	3.09	65	4.36	49	3.22	42	2.71	50	3.06	14	0.88	28	1.77	22	1.44	58	3.84	47	3	21.33	1.36	2.38243e-05	1.08881	up	0.0135051	-0.861317	normal
c41962.graph_c0	2	0.16	3	0.25	8	0.67	58	4.75	41	3.3	53	4.05	78	6.1	77	6.09	84	6.88	4.33	0.36	50.67	4.03	79.67	6.36	1.87637e-07	-2.61061	down	0.000292806	0.894302	normal
c31743.graph_c1	164	23.04	143	20.28	180	25.66	109	14.93	92	12.51	96	12.53	686	91.21	597	80.35	655	91.2	162.33	22.99	99	13.32	646	87.59	4.85048e-19	1.50243	up	7.79389e-100	2.94524	up
c37884.graph_c0	247	8.44	258	8.79	200	7.01	210	7.22	246	8.26	223	7.11	91	2.97	87	2.86	86	2.93	235	8.08	226.33	7.53	88	2.92	1.03889e-10	0.846775	normal	8.02151e-11	-1.10421	down
c39569.graph_c0	1426	30.91	1562	32.16	1457	33.09	1214	31.68	1262	30.89	1342	32.79	1400	35.98	1614	39.92	1183	32.73	1481.67	32.05	1272.67	31.79	1399	36.21	7.60663e-73	1.01638	up	1.19572e-05	0.382059	normal
c33139.graph_c0	226	10.68	212	9.5	205	8.87	870	36.83	811	31.86	802	29.63	968	37.77	989	37.78	832	38.67	214.33	9.68	827.67	32.77	929.67	38.07	2.40538e-30	-1.15188	down	5.69964e-06	0.413361	normal
c37527.graph_c0	74	1.86	86	2.15	106	2.73	26	0.68	28	0.71	34	0.84	83	2.03	56	1.35	60	1.52	88.67	2.25	29.33	0.74	66.33	1.63	1.37397e-20	2.36724	up	1.22572e-06	1.40007	up
c37964.graph_c0	15	0.55	20	0.77	30	1.13	37	1.74	40	1.86	36	1.55	6	0.27	12	0.48	4	0.18	21.67	0.82	37.67	1.72	7.33	0.31	0.998339	0.000753279	normal	8.87622e-06	-2.01078	down
c42192.graph_c0	25	0.72	42	1.21	50	1.48	3	0.09	2	0.06	13	0.35	21	0.58	16	0.44	7	0.2	39	1.14	6	0.17	14.67	0.41	1.77297e-12	3.35449	up	--	--	--
c38690.graph_c1	88	1.31	113	1.8	91	1.5	351	4.64	433	5.26	484	5.65	260	2.95	256	3.23	186	2.68	97.33	1.54	422.67	5.18	234	2.95	4.94408e-19	-1.31298	down	1.08696e-05	-0.602193	normal
c41369.graph_c0	170	2.06	217	2.59	226	2.81	56	0.7	99	1.2	101	1.17	114	1.32	149	1.73	78	0.96	204.33	2.49	85.33	1.02	113.67	1.34	2.76195e-29	2.04894	up	0.00749828	0.647977	normal
c33479.graph_c0	757	29.02	748	28.64	703	27.88	335	12.99	324	12.29	407	14.59	55	2.04	51	1.88	77	2.91	736	28.51	355.33	13.29	61	2.28	2.74864e-104	1.84685	up	8.14064e-36	-2.26168	down
c37902.graph_c0	509	14.35	511	14.39	490	14.17	439	12.64	467	13.01	509	13.53	158	4.29	137	3.88	110	3.13	503.33	14.3	471.67	13.06	135	3.77	2.76801e-25	0.890693	normal	8.42809e-31	-1.54987	down
c31243.graph_c0	9	1.05	21	2.83	5	0.52	36	3.63	51	5.06	57	5.37	30	3	23	2.39	30	3.03	11.67	1.47	48	4.69	27.67	2.81	0.00469241	-1.20138	down	0.116286	-0.521618	normal
c35684.graph_c2	10	0.4	21	0.83	8	0.32	87	3.46	67	2.61	56	2.07	0	0	5	0.19	0	0	13	0.52	70	2.71	1.67	0.06	1.8494e-05	-1.59851	down	2.18513e-15	-4.62443	down
c31103.graph_c0	2228	158.38	1991	141.75	1982	143.99	1162	82.67	1313	91.69	1423	94.32	117	7.93	121	8.28	91	6.45	2067	148.04	1299.33	89.56	109.67	7.55	2.95348e-129	1.46764	up	4.44823e-167	-3.30476	down
c36331.graph_c0	2498	71.91	2707	76.15	2465	70.94	1645	53.4	1571	50.64	1633	49.54	2813	88.51	2829	88.88	2662	87.5	2556.67	73	1616.33	51.19	2768	88.3	2.21492e-178	1.45697	up	1.06267e-45	1.02588	up
c34686.graph_c0	24	2.29	22	2.09	23	2.26	463	44.09	468	43.87	527	46.53	36	3.28	23	2.09	45	4.32	23	2.21	486	44.83	34.67	3.23	8.08261e-69	-3.57363	down	2.70887e-77	-3.51984	down
c27118.graph_c0	29	4.7	28	4.59	42	6.89	6	0.96	2	0.32	4	0.6	0	0	0	0	0	0	33	5.39	4	0.63	0	0	6.54403e-13	3.64248	up	--	--	--
c37511.graph_c1	99	2.34	116	4.29	93	3.39	112	2.41	134	3.23	144	2.9	320	7.09	306	6.67	286	6.44	102.67	3.34	130	2.85	304	6.73	0.0116385	0.455134	normal	9.34352e-25	1.47053	up
c30581.graph_c0	70	5.3	77	5.84	60	4.7	185	14.34	187	14.08	217	15.53	80	5.78	75	5.53	58	4.38	69	5.28	196.33	14.65	71	5.23	7.90499e-05	-0.706424	normal	3.33502e-11	-1.20901	down
c37442.graph_c0	181	6.78	201	7.51	180	6.88	13	0.49	19	0.7	13	0.45	19	0.68	40	1.47	32	1.19	187.33	7.06	15	0.55	30.33	1.11	1.21484e-66	4.38275	up	0.00376425	1.21392	up
c37423.graph_c1	36	1.35	24	0.82	23	0.77	191	6.28	166	5.56	168	5.26	30	0.97	24	0.78	16	0.55	27.67	0.98	175	5.7	23.33	0.77	7.89028e-15	-1.84678	down	3.30808e-26	-2.62277	down
c33987.graph_c1	467	17.45	541	19.75	461	17.54	430	15.8	429	15.99	451	15.58	774	28.52	794	29.33	658	24.73	489.67	18.25	436.67	15.79	742	27.53	5.11447e-26	0.960351	normal	2.23535e-26	1.01075	up
c19923.graph_c1	1	0.21	6	1.27	0	0	24	4.89	23	4.67	22	4.23	8	1.57	3	0.61	4	0.83	2.33	0.49	23	4.6	5	1	0.000797872	-2.27278	down	0.000886856	-1.80673	down
c38181.graph_c0	15	0.59	11	0.64	7	0.35	51	2.76	42	2	44	1.71	10	0.52	22	1.22	7	0.42	11	0.53	45.67	2.16	13	0.72	0.0024661	-1.22209	down	0.000137898	-1.51516	down
c19776.graph_c0	132	7.06	118	6.31	107	5.86	77	4.13	81	4.26	76	3.79	5	0.26	2	0.1	13	0.69	119	6.41	78	4.06	6.67	0.35	5.7806e-14	1.396	up	1.14569e-14	-3.14227	down
c39850.graph_c4	25791	622.23	26036	625.78	25204	624.45	10091	245.17	10594	251.1	11165	251.63	12340	283.55	11349	262.67	11711	281.19	25677	624.15	10616.7	249.3	11800	275.8	0	2.07157	up	9.62079e-09	0.406752	normal
c19426.graph_c0	2614	784.24	2298	707.5	2523	755.42	101	29.32	115	33.69	125	34.6	46	12.99	35	10.26	46	13.83	2478.33	749.05	113.67	32.54	42.33	12.36	0	5.23562	up	1.10313e-06	-1.15226	down
c41634.graph_c0	7697	132.76	7639	129.26	7806	137.43	2895	48.48	2950	49.36	3155	49.65	2783	43.96	2836	47.71	2581	42.99	7714	133.15	3000	49.16	2733.33	44.89	0	2.15997	up	0.0854389	0.117034	normal
c41825.graph_c0	0	0	1	0.05	0	0	200	11.03	304	16.42	245	12.56	1	0.05	0	0	0	0	0.33	0.02	249.67	13.34	0.33	0.02	3.5036e-21	-7.124	down	1.49427e-27	-7.35521	down
c38635.graph_c5	61	0.56	50	1.34	41	0.42	248	3.14	257	2.5	259	2.45	72	0.64	116	1.08	56	1.19	50.67	0.77	254.67	2.7	81.33	0.97	8.30271e-17	-1.52374	down	2.29616e-13	-1.39365	down
c40881.graph_c1	28	0.47	43	0.73	32	0.56	22	0.38	18	0.3	17	0.27	105	1.69	98	1.61	118	1.97	34.33	0.59	19	0.32	107	1.76	6.5e-06	1.60753	up	9.2345e-22	2.69493	up
c34212.graph_c0	213	15.47	171	12.43	188	13.96	520	37.77	478	34.05	555	37.55	166	11.48	136	9.52	165	11.98	190.67	13.95	517.67	36.46	155.67	10.99	2.49782e-08	-0.641277	normal	4.17259e-28	-1.47163	down
c29162.graph_c0	179	13.94	218	17.01	232	18.51	47	3.66	55	4.21	57	4.14	125	9.28	95	7.13	111	8.63	209.67	16.49	53	4	110.33	8.35	1.09971e-53	2.76591	up	7.1589e-09	1.29658	up
c28970.graph_c1	780	50.71	774	50.37	739	49.13	1877	122.27	1918	122.5	2253	136.58	290	17.99	303	18.97	269	17.45	764.33	50.07	2016	127.12	287.33	18.14	4.29239e-21	-0.599477	normal	3.22435e-167	-2.55259	down
c38116.graph_c1	1	0.05	4	0.21	5	0.26	39	2.03	59	3	55	2.66	0	0	0	0	0	0	3.33	0.17	51	2.56	0	0	2.87489e-08	-2.95396	down	3.22565e-12	-5.76448	down
c23234.graph_c0	7	0.33	2	0.09	8	0.39	1	0.05	0	0	2	0.09	97	4.4	86	3.93	90	4.27	5.67	0.27	1	0.05	91	4.2	--	--	--	4.62594e-22	5.89974	up
c33783.graph_c0	31	2.19	35	2.48	41	2.96	192	14.07	205	14.69	232	15.3	58	3.91	47	3.2	26	1.84	35.67	2.54	209.67	14.69	43.67	2.98	6.40466e-17	-1.74107	down	4.94682e-21	-1.99741	down
c19829.graph_c0	12	1.3	8	0.87	18	1.99	189	20.42	177	18.85	183	18.49	43	4.44	37	3.88	45	4.88	12.67	1.39	183	19.25	41.67	4.4	4.46683e-25	-3.00515	down	5.64451e-19	-1.86179	down
c27094.graph_c0	547	22.25	527	21.11	521	22.05	490	20.96	510	21.54	531	21.01	2446	96.29	2357	92.96	2336	98.24	531.67	21.8	510.33	21.17	2379.67	95.83	5.79659e-25	0.855445	normal	7.42455e-197	2.4704	up
c32206.graph_c0	69	5.45	33	2.61	45	3.63	319	25.18	328	25.43	353	25.97	83	6.25	84	6.39	54	4.26	49	3.9	333.33	25.53	73.67	5.63	7.11121e-26	-1.95501	down	5.61727e-32	-1.91957	down
c36723.graph_c3	265	11.97	267	12.03	250	11.54	768	35.17	769	34.06	829	35.43	266	11.71	271	11.74	213	9.7	260.67	11.85	788.67	34.89	250	11.05	1.9186e-18	-0.79855	normal	1.12392e-40	-1.40579	down
c34159.graph_c0	18	1.28	10	0.62	16	1.24	64	4.24	91	5.57	83	4.79	55	3.22	20	1.23	26	1.52	14.67	1.05	79.33	4.87	33.67	1.99	1.66577e-06	-1.60123	down	0.00218232	-0.965937	normal
c23325.graph_c0	3	0.18	2	0.12	0	0	122	7.32	93	5.46	133	7.43	7	0.4	8	0.46	7	0.42	1.67	0.1	116	6.74	7.33	0.43	2.80462e-17	-4.91757	down	4.37311e-23	-3.60243	down
c27279.graph_c0	130	5.71	135	5.77	130	5.81	705	31.34	644	28.1	665	26.63	547	21.63	483	19.79	590	24.79	131.67	5.76	671.33	28.69	540	22.07	1.00421e-40	-1.55043	down	0.659612	-0.0571224	normal
c26770.graph_c0	317	39.13	223	27.17	255	31.64	323	39.48	322	38.96	351	40.38	970	113.43	869	103.55	961	119.46	265	32.65	332	39.61	933.33	112.15	0.000185223	0.471449	normal	4.56953e-60	1.74228	up
c32360.graph_c0	269	11.52	231	9.88	292	12.84	393	16.92	376	15.83	427	17.07	148	6.05	141	5.81	106	4.53	264	11.41	398.67	16.61	131.67	5.46	0.0836795	0.204068	normal	2.72168e-22	-1.34494	down
c26906.graph_c0	3	0.23	8	0.62	2	0.16	30	2.31	29	2.19	53	3.8	3	0.22	1	0.07	0	0	4.33	0.34	37.33	2.77	1.33	0.1	6.31167e-05	-2.16889	down	1.6893e-09	-3.94922	down
c41288.graph_c0	2020	22	2266	25.01	2181	23.83	299	3.49	269	2.72	323	3.51	95	1.32	162	1.6	96	1.22	2155.67	23.61	297	3.24	117.67	1.38	0	3.65381	up	6.40412e-10	-1.0817	down
c37531.graph_c0	11	1.6	18	2.67	13	1.92	84	12.31	80	11.53	109	14.82	39	5.4	22	2.87	21	2.99	14	2.06	91	12.89	27.33	3.75	9.23264e-09	-1.86188	down	3.00745e-07	-1.45583	down
c37910.graph_c0	1689	48.48	1792	51.45	1783	52.3	5672	165.09	5567	157.76	5785	156.21	707	17.9	708	18.38	648	17.22	1754.67	50.74	5674.67	159.69	687.67	17.83	1.62286e-86	-0.896128	normal	0	-2.79122	down
c33727.graph_c1	892	29.48	927	30.88	866	29.16	779	27.02	904	30.57	960	31.09	1641	54.02	1729	56.56	1550	52.47	895	29.84	881	29.56	1640	54.35	3.59941e-31	0.820615	normal	2.17593e-43	1.14728	up
c31970.graph_c0	111	2.1	95	2.1	94	1.8	638	11.87	644	11.81	642	11.14	289	5.02	292	5.72	231	4.58	100	2	641.33	11.61	270.67	5.11	8.48657e-52	-1.8793	down	8.2235e-20	-0.995188	normal
c29452.graph_c0	220	42.89	185	35.72	188	35.82	130	27.67	124	26.11	133	26.62	222	44.97	164	34.32	193	41.76	197.67	38.14	129	26.8	193	40.35	6.39148e-22	1.40702	up	1.1148e-06	0.828893	normal
c30156.graph_c1	38	6.46	28	4.77	40	6.78	2	0.32	2	0.32	7	1.11	1	0.15	3	0.52	3	0.56	35.33	6	3.67	0.58	2.33	0.41	4.98693e-14	3.8549	up	--	--	--
c39721.graph_c0	39	3.44	47	3.68	32	3.22	59	5.66	40	3.75	56	5.78	2	0.14	7	0.5	1	0.07	39.33	3.45	51.67	5.06	3.33	0.24	0.17963	0.396022	normal	2.22645e-11	-3.4435	down
c40112.graph_c0	2	0.28	0	0	1	0.14	33	4.72	32	4.68	41	5.84	2	0.49	4	0.55	5	0.82	1	0.14	35.33	5.08	3.67	0.62	2.77036e-07	-3.78552	down	1.21005e-07	-2.78564	down
c33067.graph_c0	1	0.05	5	0.87	7	0.39	26	2.13	23	1.8	23	1.55	2	0.1	0	0	4	0.22	4.33	0.44	24	1.83	2	0.11	0.00739998	-1.56135	down	5.17647e-06	-2.9286	down
c33653.graph_c0	55	1.86	74	2.73	51	1.89	1680	57.18	1865	61.81	1955	62.25	469	15.3	478	15.65	511	17.39	60	2.16	1833.33	60.41	486	16.11	6.75346e-235	-4.12267	down	4.03031e-69	-1.65528	down
c41088.graph_c1	20	0.95	24	0.92	15	0.59	137	5.23	145	8.16	166	7.55	98	4	80	2.93	80	5.52	19.67	0.82	149.33	6.98	86	4.15	1.64256e-15	-2.09834	down	0.00455868	-0.539278	normal
c42092.graph_c0	8	0.51	6	0.38	7	0.46	32	2.04	43	2.69	35	2.08	8	0.49	6	0.37	1	0.06	7	0.45	36.67	2.27	5	0.31	0.00104706	-1.52669	down	7.93142e-07	-2.46642	down
c35508.graph_c0	7255	214.39	7349	214.41	7410	224.52	2192	72.84	2354	76.68	2252	69.07	2088	69.16	2089	68.89	2005	68.89	7338	217.77	2266	72.86	2060.67	68.98	0	2.49115	up	0.148306	0.114337	normal
c33018.graph_c0	314	6.97	305	6.68	317	7.22	652	14.32	587	12.55	721	14.61	118	2.42	90	1.9	106	2.26	312	6.96	653.33	13.83	104.67	2.19	0.00643319	-0.266956	normal	2.7906e-66	-2.37658	down
c40550.graph_c0	184	2.32	152	2.01	188	2.44	831	11.58	857	11.77	872	11.08	1313	17.19	1389	17.71	1061	14.15	174.67	2.26	853.33	11.48	1254.33	16.35	6.54713e-47	-1.4878	down	1.20037e-20	0.799914	normal
c37530.graph_c1	16589	435.37	16328	427.68	15972	430.17	8138	214.67	8624	220.83	9185	222.76	2397	57.11	2417	57.61	2226	55.39	16296.3	431.07	8649	219.42	2346.67	56.7	0	1.71172	up	4.32038e-148	-1.62815	down
c19589.graph_c0	337	9.2	333	9.08	293	8.21	1192	32.79	1243	33.36	1346	34.31	119	3.11	132	3.46	112	3.05	321	8.83	1260.33	33.49	121	3.21	9.02542e-49	-1.17404	down	1.09513e-167	-3.1199	down
c23252.graph_c0	81	2.96	65	2.36	67	2.53	306	11.26	241	8.62	317	10.85	544	18.64	540	18.82	447	16.13	71	2.62	288	10.24	510.33	17.86	1.05783e-12	-1.2154	down	3.58764e-19	1.07011	up
c40087.graph_c0	302	5.25	248	4.13	234	4.06	1145	19.99	1145	19.08	1349	21.84	662	10.01	718	10.89	548	8.72	261.33	4.48	1213	20.3	642.67	9.87	4.03289e-53	-1.41349	down	3.84289e-13	-0.666412	normal
c28920.graph_c0	92	4.74	108	5.6	71	3.74	24	1.24	47	2.38	19	0.91	108	5.31	120	5.94	114	5.86	90.33	4.69	30	1.51	114	5.7	6.62542e-17	2.34397	up	5.14305e-15	2.13407	up
c34626.graph_c0	294	17.53	314	17.56	277	15.63	229	13.18	244	15.21	241	13.26	589	31.86	536	31.42	495	28.09	295	16.91	238	13.88	540	30.46	3.62388e-22	1.10354	up	1.70536e-36	1.42698	up
c38202.graph_c0	1329	50.36	1296	48.5	1297	49.85	954	36.5	998	37.49	1060	38	550	20.06	569	20.91	490	18.71	1307.33	49.57	1004	37.33	536.33	19.89	3.96439e-90	1.178	up	1.38521e-13	-0.65324	normal
c41681.graph_c0	83	3.75	86	3.87	94	4.34	20	0.92	35	1.57	30	1.29	63	2.77	71	3.15	64	2.93	87.67	3.99	28.33	1.26	66	2.95	3.56221e-21	2.39887	up	5.95295e-07	1.44294	up
c40701.graph_c0	817	15.4	961	17.27	931	17.61	609	11.75	591	11.03	658	11.34	474	8.97	547	9.91	402	7.54	903	16.76	619.33	11.37	474.33	8.81	8.71851e-68	1.3405	up	0.210882	-0.137549	normal
c31865.graph_c0	121	7.62	144	9.1	131	8.44	234	14.78	269	16.66	288	16.92	521	31.36	482	29.29	483	30.43	132	8.39	263.67	16.12	495.33	30.36	0.179741	-0.198643	normal	2.15789e-23	1.15977	up
c34485.graph_c0	29	0.76	25	0.65	14	0.43	125	3.41	153	4.07	197	5.19	17	0.51	38	1.16	25	0.9	22.67	0.61	158.33	4.22	26.67	0.86	1.37291e-13	-1.97563	down	4.3813e-18	-2.2745	down
c35110.graph_c0	262	6.5	216	5.33	244	6.18	60	1.54	57	1.44	52	1.27	1702	39.96	1690	39.79	1346	32.89	240.67	6	56.33	1.42	1579.33	37.55	3.14721e-65	2.8757	up	5.05954e-287	5.02993	up
c35494.graph_c0	40	1.02	55	1.46	55	1.44	272	7.12	317	7.94	331	7.76	30	0.75	52	1.36	26	0.71	50	1.31	306.67	7.61	36	0.94	3.91445e-24	-1.80652	down	3.49879e-43	-2.81395	down
c35660.graph_c0	1468	78.52	1470	76.13	1397	73.46	654	25.97	694	28.48	757	28.17	170	4.29	154	4.63	119	3.22	1445	76.04	701.67	27.54	147.67	4.05	6.03355e-198	1.83891	up	1.01588e-59	-1.99312	down
c38774.graph_c0	1989	56.91	2132	60.9	2040	59.85	1884	53.17	1960	53.93	1963	51.66	4201	109.47	4337	113.29	3312	90.37	2053.67	59.22	1935.67	52.92	3950	104.38	7.97723e-70	0.881779	normal	4.02398e-64	1.27178	up
c19800.graph_c0	41	1.65	58	2.33	39	1.61	219	8.88	213	8.44	217	8.17	145	5.58	120	4.65	156	6.27	46	1.86	216.33	8.5	140.33	5.5	3.35742e-13	-1.42791	down	0.0315234	-0.365445	normal
c38650.graph_c0	16	0.36	26	0.57	14	0.31	120	3.1	106	2.44	108	2.25	19	0.41	20	0.42	6	0.15	18.67	0.41	111.33	2.6	15	0.33	1.41392e-09	-1.75443	down	4.66171e-17	-2.59058	down
c35284.graph_c0	90	4.08	117	5.54	104	5	352	17.75	372	17.48	337	15.77	57	2.54	40	2.04	45	2.2	103.67	4.87	353.67	17	47.33	2.26	2.28066e-11	-0.971411	normal	7.2063e-48	-2.631	down
c38435.graph_c0	5	0.26	7	0.43	6	0.32	45	2.72	58	3.36	51	2.63	5	0.25	11	0.93	15	1.16	6	0.34	51.33	2.9	10.33	0.78	8.9523e-07	-2.20941	down	7.74007e-07	-1.96922	down
c19213.graph_c0	2	0.42	0	0	0	0	18	1.19	24	1.56	26	1.61	4	0.52	3	0.19	0	0	0.67	0.14	22.67	1.45	2.33	0.24	2.48458e-05	-3.52931	down	2.1454e-05	-2.69722	down
c34963.graph_c0	4	0.14	2	0.08	1	0.08	60	2.55	49	1.84	59	2.03	0	0	1	0.03	2	0.08	2.33	0.1	56	2.14	1	0.04	6.47129e-10	-3.52822	down	2.0649e-13	-4.77511	down
c38603.graph_c0	2057	71.91	2218	75.61	2117	75.04	1479	52.58	1402	49.35	1552	50.25	536	17.1	591	18.9	468	15.66	2130.67	74.19	1477.67	50.73	531.67	17.22	4.36803e-143	1.32471	up	5.02821e-45	-1.22429	down
c29780.graph_c0	1204	21.29	1337	23	1244	22.57	785	13.85	833	14.27	923	15.13	1111	18.98	1166	19.81	1137	20.42	1261.67	22.29	847	14.42	1138	19.74	6.68569e-101	1.37221	up	1.67924e-14	0.679931	normal
c35626.graph_c0	345	12.94	355	12.64	317	12	662	25.05	751	27.71	582	20.42	1577	56.79	1519	55.68	1311	50.84	339	12.53	665	24.39	1469	54.44	0.113511	-0.178841	normal	1.38993e-41	1.38431	up
c32960.graph_c0	19	1.35	19	1.58	17	1.27	145	10.26	144	10.09	189	12.79	111	7.64	102	6.97	105	7.42	18.33	1.4	159.33	11.05	106	7.34	9.72132e-18	-2.28711	down	0.0753678	-0.329579	normal
c41934.graph_c0	76	2.69	89	3.15	87	3.16	943	33.63	969	33.75	972	32.15	203	6.87	194	6.61	155	5.48	84	3	961.33	33.18	184	6.32	3.14813e-112	-2.71225	down	2.19251e-85	-2.13206	down
c33010.graph_c1	27	1.22	37	1.76	20	0.87	126	6.05	134	6.07	149	6.35	105	4.63	101	4.35	90	4	28	1.28	136.33	6.16	98.67	4.33	3.57518e-09	-1.46929	down	0.262311	-0.213842	normal
c23200.graph_c0	37	2.08	49	2.76	40	2.31	467	26.39	473	26.18	497	26.11	195	10.48	189	10.24	156	8.77	42	2.38	479	26.23	180	9.83	1.70355e-58	-2.6999	down	2.35464e-21	-1.15962	down
c37759.graph_c0	2270	32.41	2343	33.19	2244	32.86	842	11.63	818	11	875	11.11	318	4.2	336	4.38	308	4.22	2285.67	32.82	845	11.25	320.67	4.27	0	2.23155	up	1.23194e-30	-1.14408	down
c41612.graph_c1	143	3.1	195	4.77	158	3.83	786	17.58	774	17.07	886	18.21	241	4.74	266	5.34	199	4.54	165.33	3.9	815.33	17.62	235.33	4.87	1.50889e-43	-1.50064	down	7.95087e-46	-1.5398	down
c30499.graph_c0	3	0.2	5	0.33	1	0.07	30	2.12	34	2.3	23	1.45	4	0.27	1	0.06	0	0	3	0.2	29	1.96	1.67	0.11	0.000139915	-2.30085	down	1.6264e-07	-3.40113	down
c27676.graph_c0	373	7.7	447	9.19	368	7.81	1251	26.06	1372	27.88	1548	29.87	1223	24.16	1196	23.72	961	19.79	396	8.23	1390.33	27.94	1126.67	22.56	3.29305e-34	-1.01162	down	0.562616	-0.0543868	normal
c30889.graph_c0	14	0.32	12	0.27	12	0.28	23	0.53	29	0.65	31	0.66	5	0.11	12	0.26	13	0.29	12.67	0.29	27.67	0.61	10	0.22	0.477297	-0.316456	normal	0.0139857	-1.14215	down
c40558.graph_c0	60	1.36	95	2.12	83	2.05	88	2.11	105	2.41	114	2.45	27	0.52	27	0.52	21	0.38	79.33	1.84	102.33	2.32	25	0.47	0.0458989	0.428616	normal	5.97881e-11	-1.75146	down
c37680.graph_c0	2002	76.16	1927	73.51	1874	77.69	4231	208.71	4206	202.87	4604	212.26	752	33.96	729	33.67	739	34.53	1934.33	75.79	4347	207.95	740	34.05	3.05887e-17	-0.370346	normal	4.18639e-202	-2.29737	down
c38731.graph_c0	2081	111.28	2212	114.84	2106	115.15	732	49.21	825	55.24	814	50.76	393	27.16	270	18.54	284	20.63	2133	113.76	790.33	51.74	315.67	22.11	0	2.22834	up	5.92975e-18	-1.0703	down
c30855.graph_c0	12	0.89	16	1.22	8	0.58	14	1.29	15	1.11	25	2.06	152	13.23	142	12.32	151	13.49	12	0.9	18	1.49	148.33	13.01	--	--	--	2.56417e-34	3.24154	up
c39486.graph_c2	879	47.26	953	53.01	805	42.84	633	22.6	627	20.86	665	19.91	715	22.54	733	23.78	635	19.15	879	47.7	641.67	21.12	694.33	21.82	1.07722e-64	1.24919	up	7.4394e-05	0.362531	normal
c37857.graph_c0	3881	238.05	3948	232.8	3911	247.66	2108	104.28	2177	103.31	2501	110.35	2264	67.7	2082	65.06	2223	73.43	3913.33	239.5	2262	105.98	2189.67	68.73	8.91385e-272	1.58933	up	0.015313	0.209973	normal
c36532.graph_c0	3272	127.9	3208	124.49	3158	126.51	2601	105.37	2665	104.5	2888	108.54	2639	101.11	2699	104.45	2685	107.33	3212.67	126.3	2718	106.14	2674.33	104.3	3.64809e-138	1.03884	up	0.00246148	0.231394	normal
c32111.graph_c0	3920	222.03	3733	208.66	4072	234.2	2151	137.55	2255	139.61	2187	130.28	541	31.59	636	37.18	539	32.14	3908.33	221.63	2197.67	135.81	572	33.64	3.03776e-223	1.62691	up	4.41449e-86	-1.68942	down
c36305.graph_c0	1562	24.6	1756	27.5	1528	24.75	1901	30.14	1854	28.82	1981	29.11	3881	57.69	3940	58.73	2958	45.79	1615.33	25.62	1912	29.36	3593	54.07	3.35634e-23	0.552981	normal	6.3619e-49	1.15247	up
c32194.graph_c0	1194	65.37	1100	60.2	1018	57.18	2350	131.15	2523	140.02	2587	134.65	646	33.76	647	33.69	627	34.32	1104	60.92	2486.67	135.27	640	33.92	1.36295e-10	-0.374167	normal	5.75419e-103	-1.70288	down
c41124.graph_c0	84	1.38	86	1.4	78	2.15	322	5.15	319	5.03	371	5.32	95	1.69	88	1.74	71	2.37	82.67	1.64	337.33	5.17	84.67	1.93	1.73941e-16	-1.22518	down	6.10653e-29	-1.73465	down
c37351.graph_c0	129	5.23	137	5.59	129	5.2	136	5.86	162	6.54	158	6.52	45	2.21	26	1.26	35	1.73	131.67	5.34	152	6.31	35.33	1.73	0.000208111	0.587762	normal	5.4785e-15	-1.82718	down
c19827.graph_c0	5	0.51	5	0.51	7	0.73	27	2.74	30	3	24	2.28	22	2.13	12	1.18	7	0.71	5.67	0.58	27	2.67	13.67	1.34	0.00829006	-1.38095	down	0.116501	-0.711945	normal
c29841.graph_c0	261	13.61	257	12.64	209	10.88	173	8.22	151	7.48	162	7.98	75	3.8	73	3.79	60	3.23	242.33	12.38	162	7.89	69.33	3.61	5.64083e-24	1.37134	up	4.61797e-07	-0.968753	normal
c23722.graph_c0	66	3.92	52	3.05	42	2.62	206	12.27	193	11.23	238	12.88	258	14.84	211	12.22	214	12.96	53.33	3.2	212.33	12.13	227.67	13.34	7.74012e-10	-1.18674	down	0.017788	0.351431	normal
c30901.graph_c0	42	3.5	34	2.19	25	1.95	70	5.29	75	7.46	79	6.35	1	0.06	3	0.42	3	0.41	33.67	2.55	74.67	6.37	2.33	0.3	0.214496	-0.347929	normal	6.72498e-17	-4.3725	down
c41698.graph_c0	1149	29.37	1197	31.3	1088	28.55	1491	31.66	1448	30.56	1506	29.37	6227	114.78	7348	140.74	5100	104.19	1144.67	29.74	1481.67	30.53	6225	119.9	6.5259e-13	0.423737	normal	6.27306e-157	2.30926	up
c36766.graph_c0	90	4.71	80	3.3	83	3.48	125	5.63	155	8.27	165	8.48	272	12.02	259	10.35	239	9.92	84.33	3.83	148.33	7.46	256.67	10.76	0.94168	-0.0149248	normal	1.71801e-12	1.03788	up
c40907.graph_c0	1220	27.35	1104	24.67	1070	24.63	1326	29.98	1391	30.67	1337	28.02	2459	52.72	2345	50.48	2037	45.56	1131.33	25.55	1351.33	29.56	2280.33	49.59	8.75538e-17	0.539191	normal	2.50447e-40	1.00077	up
c33816.graph_c0	25	2.05	32	1.88	24	1.58	18	1.05	21	1.27	9	0.61	71	4.4	64	4.27	54	4.15	27	1.84	16	0.98	63	4.27	0.000221336	1.49522	up	1.14277e-10	2.15627	up
c41159.graph_c2	6	0.44	6	0.44	4	0.3	5	0.36	3	0.21	4	0.27	45	3.07	43	2.95	29	2.06	5.33	0.39	4	0.28	39	2.69	--	--	--	2.85278e-11	3.29435	up
c40093.graph_c0	669	25.28	792	27.33	664	23.75	360	19.13	387	20.38	418	20.64	288	14.13	305	14.84	290	14.7	708.33	25.45	388.33	20.05	294.33	14.56	2.98028e-80	1.66217	up	0.241031	-0.145944	normal
c19841.graph_c0	10	1.17	12	1.41	8	0.95	0	0	0	0	0	0	206	22.89	166	18.74	165	19.37	10	1.18	0	0	179	20.33	--	--	--	9.34393e-26	7.75526	up
c33012.graph_c0	165	4.84	200	5.85	170	5.12	793	23.43	924	26.64	927	25.39	404	11.34	375	10.56	375	10.97	178.33	5.27	881.33	25.15	384.67	10.96	2.44745e-47	-1.50428	down	2.38693e-20	-0.940707	normal
c30761.graph_c0	8	0.69	5	0.43	0	0	36	3.11	45	3.82	50	4.03	20	1.65	24	2	30	2.59	4.33	0.37	43.67	3.65	24.67	2.08	4.25977e-06	-2.39879	down	0.11465	-0.546346	normal
c31037.graph_c0	133	14.34	117	12.68	126	13.83	418	44.85	361	38.18	415	41.63	1291	132.52	1197	124.57	1406	151.36	125.33	13.62	398	41.55	1298	136.15	7.27847e-11	-0.866909	normal	6.45121e-68	1.95773	up
c28636.graph_c2	7	0.15	7	0.18	8	0.3	18	0.38	21	0.54	28	0.55	1	0.02	2	0.06	1	0.02	7.33	0.21	22.33	0.49	1.33	0.03	0.14335	-0.763439	normal	2.86073e-06	-3.25172	down
c37518.graph_c0	57	2.55	66	2.97	56	2.61	64	2.91	51	2.4	83	3.55	25	1.05	24	1.07	24	1.12	59.67	2.71	66	2.95	24.33	1.08	0.00818979	0.648104	normal	0.000172645	-1.15602	down
c32705.graph_c0	2668	128.52	2363	113.73	2663	131.39	1654	80.02	1660	78.61	1818	81.69	187	8.6	157	7.27	173	8.31	2564.67	124.55	1710.67	80.11	172.33	8.06	2.16072e-131	1.38214	up	3.01931e-191	-3.05025	down
c31449.graph_c0	797	36.79	819	38.77	762	37.17	306	14.57	307	14.27	274	11.96	340	13.66	301	13.54	268	12.47	792.67	37.58	295.67	13.6	303	13.22	2.82675e-142	2.21479	up	0.0359802	0.280118	normal
c39159.graph_c1	290	7.94	317	8.66	343	9.64	1068	29.48	1049	28.25	1095	28.01	240	6.29	248	6.53	227	6.2	316.67	8.75	1070.67	28.58	238.33	6.34	7.05958e-29	-0.958691	normal	3.07049e-81	-1.91239	down
c35100.graph_c0	17	0.86	15	0.76	11	0.57	362	18.38	361	17.98	351	16.6	26	1.25	43	2.09	22	1.11	14.33	0.73	358	17.65	30.33	1.48	1.7139e-51	-3.79956	down	2.03841e-58	-3.2815	down
c39850.graph_c2	37	2.04	36	1.99	36	2.04	139	7.71	193	10.48	160	8.25	12	0.63	14	0.74	13	0.72	36.33	2.02	164	8.81	13	0.7	1.55939e-09	-1.36432	down	1.21032e-29	-3.33127	down
c39408.graph_c0	326	13.12	390	16.6	335	14.04	82	3.46	105	4.41	116	4.59	83	3.24	94	4.03	65	3.04	350.33	14.59	101	4.15	80.67	3.44	6.98621e-80	2.58383	up	0.748388	-0.0750038	normal
c38530.graph_c0	2038	52.67	2048	53.8	1933	52.27	1166	28.17	1141	26.94	1259	29.87	1892	60.76	1885	59.84	1709	57.02	2006.33	52.91	1188.67	28.33	1828.67	59.21	1.23706e-197	1.55189	up	9.59522e-33	0.871303	normal
c35931.graph_c0	483	16.1	521	17.25	446	15.47	344	12.63	364	13.04	365	12.34	606	21.2	636	22.15	569	20.62	483.33	16.27	357.67	12.67	603.67	21.32	1.39921e-39	1.2288	up	8.62797e-23	1.0031	up
c23154.graph_c0	176	16.78	175	16.84	165	16.04	111	10.55	117	10.95	137	12.16	172	15.62	157	14.44	165	15.71	172	16.55	121.67	11.22	164.67	15.26	1.26104e-17	1.29265	up	5.31829e-05	0.68698	normal
c19458.graph_c0	2	0.15	0	0	0	0	35	2.66	18	1.34	37	2.62	0	0	8	0.59	3	0.23	0.67	0.05	30	2.21	3.67	0.27	1.7873e-06	-3.89587	down	1.24862e-05	-2.53124	down
c40089.graph_c0	1902	49.78	1988	50.72	1938	52.02	459	12.6	472	11.93	483	11.62	284	7.29	310	7.51	234	6.21	1942.67	50.84	471.33	12.05	276	7	0	2.83842	up	7.07965e-06	-0.523695	normal
c38300.graph_c2	355	8.62	314	7.63	329	8.27	241	6.09	232	5.45	262	5.93	55	1.28	53	1.21	60	1.36	332.67	8.17	245	5.82	56	1.28	6.42636e-29	1.23645	up	2.16831e-24	-1.85957	down
c19681.graph_c0	8	0.36	8	0.36	13	0.6	150	6.81	186	8.26	137	5.78	11	0.47	15	0.65	13	0.59	9.67	0.44	157.67	6.95	13	0.57	9.09234e-22	-3.16428	down	4.72358e-28	-3.27689	down
c34413.graph_c0	17	0.55	25	0.79	23	0.64	97	3.04	102	2.91	111	3.1	176	5.24	194	5.74	128	4.12	21.67	0.66	103.33	3.02	166	5.03	2.27807e-07	-1.4343	down	2.56516e-07	0.920956	normal
c29468.graph_c0	1821	84.84	1791	82.54	1808	85.86	231	12.94	272	14.88	284	15	137	7.17	124	7.11	96	5.36	1806.67	84.41	262.33	14.27	119	6.55	0	3.5784	up	1.98898e-08	-0.887369	normal
c23951.graph_c0	113	7.93	100	6.95	83	5.97	114	8.03	125	8.62	122	8.06	253	16.93	224	15.12	278	19.51	98.67	6.95	120.33	8.24	251.67	17.19	0.00617199	0.506432	normal	1.18634e-15	1.31392	up
c38287.graph_c0	3	0.41	4	0.5	6	0.96	77	11.61	88	12.99	62	8.77	52	6.93	53	7.64	44	6.79	4.33	0.62	75.67	11.12	49.67	7.12	7.45568e-12	-3.18802	down	0.17502	-0.357582	normal
c27074.graph_c0	52	1.27	50	1.22	64	1.61	573	14.16	536	12.92	645	14.76	31	0.73	63	1.48	25	0.61	55.33	1.37	584.67	13.95	39.67	0.94	2.30016e-65	-2.59041	down	3.31896e-28	-3.54777	down
c27594.graph_c0	183	6.58	148	5.31	203	7.49	1078	39.02	1141	40.35	1164	39.12	216	7.42	245	8.47	230	8.25	178	6.46	1127.67	39.5	230.33	8.05	4.73482e-76	-1.86136	down	4.93609e-87	-2.03403	down
c34115.graph_c0	552	21.32	517	19.67	488	19.42	981	36.86	1023	37.44	1052	36.44	1884	68.06	1861	66.88	1728	65.43	519	20.14	1018.67	36.91	1824.33	66.79	0.0221573	-0.1757	normal	2.52498e-48	1.09038	up
c23131.graph_c0	0	0	0	0	9	1.04	16	1.8	6	0.67	13	1.37	37	4.04	29	3.23	48	5.54	3	0.35	11.67	1.28	38	4.27	--	--	--	6.47092e-06	1.88224	up
c23798.graph_c0	169	11.89	185	14.92	188	14.18	109	9.33	119	9.62	119	8.93	185	14.79	144	11.87	166	13.43	180.67	13.66	115.67	9.29	165	13.36	2.24086e-21	1.43489	up	1.59848e-05	0.760611	normal
c41174.graph_c0	4635	95.44	4961	101.54	4881	102.3	4988	100.82	4989	100.91	5266	97.77	744	13.98	802	15	636	12.07	4825.67	99.76	5081	99.83	727.33	13.68	2.25559e-74	0.722821	normal	4.75606e-273	-2.55335	down
c35688.graph_c0	66	1.28	87	1.41	66	1.61	697	11.26	690	11.78	639	9.67	184	2.94	198	3.38	168	2.81	73	1.43	675.33	10.9	183.33	3.04	2.05368e-66	-2.40643	down	3.18033e-42	-1.62825	down
c34486.graph_c0	841	13.56	924	14.82	861	14.25	3872	62.98	3982	63.11	4374	65.85	911	14.04	946	14.63	1002	16.1	875.33	14.21	4076	63.98	953	14.92	1.63247e-163	-1.42032	down	2.42233e-105	-1.83613	down
c19516.graph_c0	23	1.21	26	1.37	20	1.08	85	4.5	109	5.65	109	5.37	28	1.41	34	1.73	27	1.42	23	1.22	101	5.17	29.67	1.52	1.91603e-06	-1.31724	down	9.76681e-09	-1.49123	down
c36693.graph_c0	2220	197.64	2303	203.9	2390	216.77	1077	97.87	1127	103.06	1232	105.66	845	62.14	724	49.07	745	58.52	2304.33	206.1	1145.33	102.2	771.33	56.58	2.92143e-238	1.80631	up	0.00064898	-0.316322	normal
c37458.graph_c1	19403	1001.43	18701	964.79	19071	1008.01	38216	1980.53	39873	2023.6	40490	1949.95	72233	3559.69	72034	3577.51	74967	3861.05	19058.3	991.41	39526.3	1984.69	73078	3666.08	3.75828e-15	-0.255097	normal	2.41683e-55	1.14093	up
c40956.graph_c0	4143	99.64	4115	98.11	3949	95.55	2970	70.89	3089	72.53	3202	69.88	2752	61.82	2864	64.78	2340	55.09	4069	97.77	3087	71.1	2652	60.56	6.9114e-206	1.19536	up	0.69966	0.0286403	normal
c33639.graph_c0	44	2.27	38	1.96	35	1.85	142	7.43	138	7	136	6.55	73	3.81	93	4.62	80	4.28	39	2.03	138.67	6.99	82	4.24	4.20258e-06	-1.0251	down	0.0105163	-0.503344	normal
c27265.graph_c0	52	3.97	69	5.45	47	3.7	20	1.53	23	1.69	31	2.24	2	0.15	7	0.43	6	0.46	56	4.37	24.67	1.82	5	0.35	5.66915e-11	1.94871	up	0.000485751	-1.88722	down
c39361.graph_c0	32	1.49	49	2.38	45	2.18	38	1.99	35	2.04	50	1.79	12	0.59	8	0.99	12	0.7	42	2.02	41	1.94	10.67	0.76	0.00544211	0.822413	normal	7.17385e-05	-1.61409	down
c28348.graph_c0	49	3.66	40	3.09	43	3.34	48	3.62	21	1.61	39	2.79	22	1.43	21	1.35	21	1.35	44	3.36	36	2.67	21.33	1.38	0.000685349	1.06622	up	0.217235	-0.486175	normal
c23589.graph_c0	41	1.31	55	1.76	38	1.25	0	0	2	0.06	0	0	1	0.03	1	0.03	0	0	44.67	1.44	0.67	0.02	0.67	0.02	4.66031e-16	5.88948	up	--	--	--
c33551.graph_c3	17573	763.88	17594	761.89	17279	770.28	14949	662.72	15241	658.44	16184	663.83	3921	181.78	3828	176.87	3575	178.7	17482	765.35	15458	661.66	3774.67	179.12	2.23645e-267	0.974997	normal	1.9748e-198	-1.78076	down
c40494.graph_c0	60	4.69	51	4.33	68	6.63	280	10.23	245	10.04	278	9.9	211	13.07	219	12.77	150	9.19	59.67	5.22	267.67	10.06	193.33	11.68	9.32365e-15	-1.35958	down	0.1399	-0.224542	normal
c36864.graph_c2	0	0	2	0.12	1	0.06	37	2.26	42	2.52	41	2.33	201	11.7	199	11.68	133	8.09	1	0.06	40	2.37	177.67	10.49	4.73884e-08	-3.96057	down	1.95569e-28	2.36593	up
c36399.graph_c2	19	0.55	18	0.47	3	0.14	24	0.69	28	0.73	19	0.71	205	5.07	227	6.17	166	4.49	13.33	0.39	23.67	0.71	199.33	5.24	0.940685	-0.0406028	normal	1.06363e-44	3.27233	up
c34803.graph_c0	44	1.46	65	2.15	33	1.12	147	4.9	160	5.2	156	4.82	21	0.66	9	0.29	10	0.33	47.33	1.58	154.33	4.97	13.33	0.43	4.82996e-05	-0.902508	normal	7.4164e-28	-3.21324	down
c32448.graph_c0	9	0.33	8	0.29	8	0.3	49	1.77	49	1.75	58	1.94	64	2.22	63	2.17	63	2.28	8.33	0.31	52	1.82	63.33	2.22	1.33791e-05	-1.78324	down	0.0378401	0.530422	normal
c32415.graph_c0	33	1.6	58	2.81	43	2.13	16	0.78	10	0.48	23	1.04	8	0.37	6	0.28	8	0.39	44.67	2.18	16.33	0.77	7.33	0.35	7.73425e-10	2.19766	up	--	--	--
c34458.graph_c0	0	0	0	0	0	0	52	3.66	68	4.69	46	3.01	0	0	0	0	0	0	0	0	55.33	3.79	0	0	9.35213e-10	-5.76089	down	9.40076e-13	-5.86892	down
c42054.graph_c0	125	30.26	124	30.62	155	37.67	135	31.89	108	25.57	134	30.01	233	53.26	195	45.97	231	55.98	134.67	32.85	125.67	29.16	219.67	51.74	2.10495e-07	0.893743	normal	3.07611e-10	1.05445	up
c33825.graph_c0	183	2.86	173	2.66	171	2.69	35	0.54	17	0.25	36	0.51	38	0.55	28	0.41	34	0.51	175.67	2.74	29.33	0.43	33.33	0.49	1.38924e-54	3.35042	up	0.250301	0.427292	normal
c38878.graph_c0	233	6.45	231	6.5	190	5.27	418	12.01	398	11.46	403	10.03	171	4.36	164	4.39	156	4.74	218	6.07	406.33	11.17	163.67	4.5	0.40043	-0.102936	normal	5.21172e-16	-1.05783	down
c41702.graph_c1	108	10.61	149	15.98	125	12.68	270	20.81	298	22.93	278	20.51	116	9.2	125	8.6	87	6.8	127.33	13.09	282	21.42	109.33	8.2	0.0194036	-0.349759	normal	1.06869e-12	-1.1155	down
c34488.graph_c0	1440	45.79	1352	43.57	1343	45.51	1030	30.93	1039	29.72	1056	28.01	689	20.21	667	19.12	596	17.9	1378.33	44.96	1041.67	29.55	650.67	19.08	2.07213e-91	1.20004	up	7.6577e-07	-0.429073	normal
c41655.graph_c0	307	7.15	332	5.81	330	7.3	450	8.74	514	10.52	462	8.81	788	14.91	989	18.15	678	13.73	323	6.75	475.33	9.36	818.33	15.6	0.0228819	0.238508	normal	2.54673e-19	1.02383	up
c29583.graph_c0	223	8.4	282	10.52	227	8.68	590	22.53	576	21.52	587	20.82	203	7.36	210	7.57	170	6.37	244	9.2	584.33	21.62	194.33	7.1	1.54626e-05	-0.463285	normal	2.47312e-30	-1.3364	down
c34839.graph_c0	19147	742.71	19774	763.67	19474	772.97	3837	157.06	3808	152.36	4092	155.41	1647	64.02	1587	61.75	1627	65.84	19465	759.78	3912.33	154.94	1620.33	63.87	0	3.11176	up	3.36413e-42	-1.01603	down
c30605.graph_c0	5	0.23	3	0.14	6	0.29	11	0.52	7	0.32	11	0.48	22	0.98	19	0.86	22	1.03	4.67	0.22	9.67	0.44	21	0.96	--	--	--	0.00627233	1.29861	up
c41689.graph_c0	136	1.6	164	1.56	134	1.79	53	0.88	68	0.89	61	0.7	47	0.66	78	0.82	65	0.71	144.67	1.65	60.67	0.82	63.33	0.73	1.83788e-27	2.0365	up	0.253705	0.310175	normal
c38726.graph_c0	840	25.73	671	20.51	766	24.08	2735	84.4	2741	82.57	2988	85.49	9263	271.26	8860	260.77	9349	285.64	759	23.44	2821.33	84.15	9157.33	272.56	3.01782e-61	-1.09491	down	1.87853e-147	1.95214	up
c38503.graph_c0	109	3.71	115	3.62	87	2.9	391	12.9	368	12.26	409	12.54	82	2.42	69	2.31	65	2.54	103.67	3.41	389.33	12.57	72	2.42	1.32869e-15	-1.10861	down	5.26862e-44	-2.17198	down
c40276.graph_c1	202	13.16	217	14.12	235	15.61	277	18.06	243	15.54	299	18.14	515	31.87	674	42.11	481	31.12	218	14.3	273	17.25	556.67	35.03	0.000209209	0.472971	normal	6.16721e-24	1.2704	up
c37065.graph_c0	79	5.78	81	6.07	95	6.8	201	12.91	257	17.32	190	12.91	500	34.3	456	29.34	315	22.07	85	6.22	216	14.38	423.67	28.57	0.00275887	-0.547026	normal	3.08236e-15	1.20302	up
c27285.graph_c0	9	0.35	6	0.25	18	0.82	81	2.69	86	3.09	113	4.01	81	2.68	101	3.25	77	2.65	11	0.47	93.33	3.26	86.33	2.86	3.32854e-10	-2.22468	down	0.543816	0.138272	normal
c39148.graph_c1	59	0.6	67	0.68	48	0.51	461	4.84	413	4.19	473	4.53	136	1.33	122	1.22	111	1.11	58	0.6	449	4.52	123	1.22	1.86525e-42	-2.14592	down	3.30484e-32	-1.61115	down
c24081.graph_c0	53	1.87	63	2.22	43	1.56	251	8.91	217	7.52	246	8.1	376	12.68	353	11.96	344	12.1	53	1.88	238	8.18	357.67	12.25	2.56941e-13	-1.36243	down	3.17807e-11	0.835698	normal
c39287.graph_c0	783	30.2	891	34.38	895	35.43	723	32.35	713	31.29	796	32.37	1021	37.87	999	35	805	30.46	856.33	33.34	744	32	941.67	34.44	5.91314e-41	1.00022	up	4.80455e-11	0.586238	normal
c27446.graph_c1	6	0.27	4	0.18	4	0.19	63	2.9	66	2.97	88	3.76	18	0.79	31	1.37	23	1.05	4.67	0.21	72.33	3.21	24	1.07	3.05632e-11	-3.02219	down	1.63007e-05	-1.30692	down
c28949.graph_c0	8	1.31	9	1.5	6	1.16	75	12.16	79	12.71	72	11.09	19	2.96	19	3.02	16	2.63	7.67	1.32	75.33	11.99	18	2.87	4.78933e-10	-2.42816	down	8.11387e-09	-1.77524	down
c37755.graph_c0	7087	145.31	7478	151.93	7067	149.9	929	18.97	1013	20.65	908	16.62	82	1.43	99	1.85	79	1.62	7210.67	149.05	950	18.75	86.67	1.63	0	3.71831	up	9.19757e-126	-3.1925	down
c31170.graph_c0	6	0.21	9	0.28	4	0.17	144	4.46	93	2.81	157	4.51	14	0.41	8	0.24	16	0.49	6.33	0.22	131.33	3.93	12.67	0.38	9.3909e-19	-3.46601	down	4.35102e-21	-3.03257	down
c20186.graph_c0	23	3.24	20	4.25	23	4.1	7	0.66	5	1.09	5	1.32	1	0.09	1	0.09	0	0	22	3.86	5.67	1.02	0.67	0.06	1.74352e-07	2.61648	up	--	--	--
c35015.graph_c0	5	0.29	6	0.34	0	0	252	14.21	332	18.43	323	16.95	12	0.65	16	0.88	20	1.14	3.67	0.21	302.33	16.53	16	0.89	1.20863e-36	-5.35813	down	1.16195e-53	-3.91886	down
c40211.graph_c2	2594	74.44	2670	75.73	2660	77.94	2127	62.94	2053	60.12	2134	58.16	1131	29.89	1109	30.25	911	25.14	2641.33	76.04	2104.67	60.41	1050.33	28.43	4.54056e-124	1.12401	up	3.34422e-22	-0.75513	normal
c33765.graph_c0	3409	66.42	3483	67.62	3221	64.53	4108	80.95	4231	81.16	4500	82.09	8197	152.97	8688	162.75	7192	139.81	3371	66.19	4279.67	81.4	8025.67	151.84	1.45848e-30	0.452909	normal	1.06684e-79	1.15481	up
c39109.graph_c0	557	31.75	520	29.65	560	32.82	747	43.26	804	45.6	687	36.89	187	10.55	182	10.32	180	10.56	545.67	31.41	746	41.92	183	10.48	0.000153213	0.34343	normal	2.46696e-47	-1.77168	down
c40415.graph_c2	1154	33.56	1319	37.17	1186	37	686	28.45	725	26.49	723	28.48	1502	51.83	1740	61.66	1294	49.05	1219.67	35.91	711.33	27.81	1512	54.18	3.56324e-119	1.57319	up	6.26845e-50	1.33094	up
c27668.graph_c0	25	1.81	36	2.62	25	1.85	16	1.16	25	1.78	17	1.15	23	1.59	24	1.68	13	0.94	28.67	2.09	19.33	1.36	20	1.4	0.000443254	1.32592	up	0.545215	0.273991	normal
c31392.graph_c0	43	4.74	38	4.58	26	2.47	8	0.91	11	1.41	5	0.46	20	1.6	22	1.51	20	1.33	35.67	3.93	8	0.93	20.67	1.48	2.68657e-11	2.84231	up	0.00228405	1.51552	up
c29931.graph_c0	580	20.68	608	21.32	505	18.44	1411	50.74	1521	53.67	1603	53.45	5523	188.71	5752	196.9	5047	179.17	564.33	20.15	1511.67	52.62	5440.67	188.26	2.0363e-18	-0.623658	normal	3.20472e-224	2.09633	up
c32765.graph_c0	0	0	3	0.13	1	0.04	0	0	0	0	0	0	42	1.66	23	0.89	34	1.59	1.33	0.06	0	0	33	1.38	--	--	--	2.12774e-11	5.6214	up
c36737.graph_c0	19	0.73	16	0.6	18	0.69	100	3.75	78	2.86	92	3.2	141	5.02	120	4.3	120	4.48	17.67	0.67	90	3.27	127	4.6	5.04901e-07	-1.52546	down	0.000146747	0.740231	normal
c39570.graph_c0	374	6.38	494	7.67	405	6.82	118	2.17	109	2.14	103	1.86	116	4.49	126	2.99	87	1.36	424.33	6.96	110	2.06	109.67	2.95	4.30939e-93	2.73323	up	0.244464	0.235906	normal
c38406.graph_c0	171	4.2	204	4.53	151	3.93	115	4.75	116	4.85	92	3.68	35	1.37	30	1.15	29	1.07	175.33	4.22	107.67	4.43	31.33	1.2	6.72554e-19	1.4879	up	4.25672e-09	-1.51016	down
c39207.graph_c0	70	1.65	88	2.07	67	1.63	242	5.7	258	5.93	289	6.31	332	7.43	376	8.44	263	6.15	75	1.78	263	5.98	323.67	7.34	9.7921e-10	-1.00684	down	3.71468e-05	0.543627	normal
c39086.graph_c1	12	0.86	6	0.41	17	1.26	6	0.41	3	0.19	9	0.54	23	1.42	27	1.84	18	1.17	11.67	0.84	6	0.38	22.67	1.48	--	--	--	8.78903e-05	2.01916	up
c31120.graph_c0	21	1.14	24	1.36	17	0.98	137	8.39	147	8.49	167	9.98	60	3.35	63	3.94	50	3.29	20.67	1.16	150.33	8.95	57.67	3.53	3.15057e-15	-2.03799	down	2.70409e-08	-1.12104	down
c32655.graph_c0	89	4.24	96	4.51	71	3.38	117	5.56	90	3.82	123	5.35	260	11.31	267	11.55	184	8.23	85.33	4.04	110	4.91	237	10.36	0.0354068	0.427467	normal	1.74435e-15	1.34217	up
c41335.graph_c0	571	10.51	554	9.86	507	9.11	421	8.88	473	9.96	506	9.89	366	7.36	379	7.23	339	6.99	544	9.83	466.67	9.58	361.33	7.19	1.32027e-31	1.01784	up	0.316217	-0.116791	normal
c39999.graph_c3	499	15.88	456	14.28	472	15.33	618	19.86	678	21.33	669	19.96	1337	41.09	1338	41.3	1323	42.5	475.67	15.16	655	20.38	1332.67	41.63	8.50857e-05	0.335368	normal	3.83251e-48	1.27571	up
c40397.graph_c0	941	45.34	935	42.85	929	42.32	880	40.62	954	41.79	1002	44.2	1700	67.01	1736	69.39	1396	55.69	935	43.5	945.33	42.2	1610.67	64.03	1.78936e-33	0.781604	normal	4.81463e-37	1.01498	up
c35369.graph_c0	31	1.56	39	1.96	40	2.06	9	0.45	7	0.35	4	0.19	16	0.77	18	0.87	11	0.55	36.67	1.86	6.67	0.33	15	0.73	6.16195e-13	3.13135	up	--	--	--
c37560.graph_c0	901	33.44	926	34.36	855	32.58	1550	57.8	1584	57.59	1531	52.95	5431	192.45	5197	185.47	5627	208.44	894	33.46	1555	56.11	5418.33	195.45	0.967767	-0.00286036	normal	1.59929e-129	2.05249	up
c38954.graph_c0	19	0.53	9	0.26	14	0.42	255	7.38	294	8.1	286	7.56	104	2.82	82	2.19	102	2.91	14	0.4	278.33	7.68	96	2.64	1.60532e-39	-3.46796	down	1.14569e-14	-1.27238	down
c26766.graph_c0	90	2.59	95	2.57	69	1.96	161	4.74	124	3.52	162	4.48	46	1.28	37	0.99	48	1.39	84.67	2.37	149	4.25	43.67	1.22	0.928164	-0.019091	normal	3.2038e-11	-1.49622	down
c34200.graph_c0	67	1.38	60	1.26	44	0.95	171	3.76	219	4.6	208	4.12	76	1.51	131	2.76	83	1.83	57	1.2	199.33	4.16	96.67	2.03	2.89884e-07	-1.00215	down	5.75216e-05	-0.789215	normal
c33119.graph_c0	234	6.34	186	5.17	242	7.26	1401	41.9	1493	43.74	1595	44.04	583	15.64	607	16.81	488	14.71	220.67	6.26	1496.33	43.23	559.33	15.72	3.4855e-104	-1.95932	down	2.80895e-43	-1.16881	down
c40509.graph_c0	3625	185.12	3831	200.13	3606	180.6	932	55.81	972	55.09	951	53.31	736	46.97	767	44.58	532	32.01	3687.33	188.62	951.67	54.74	678.33	41.19	0	2.74936	up	0.0188644	-0.245596	normal
c23846.graph_c0	4851	171.72	4710	166.39	4609	167.62	5561	198.18	5699	198.05	5821	192.38	1894	63.99	1835	62.36	1987	70.15	4723.33	168.58	5693.67	196.2	1905.33	65.5	1.01636e-45	0.527174	normal	2.79259e-60	-1.3212	down
c23017.graph_c0	40	0.96	32	0.76	26	0.64	353	8.53	365	8.6	435	9.74	106	2.43	123	2.83	88	2.1	32.67	0.79	384.33	8.96	105.67	2.45	2.59352e-46	-2.7377	down	1.70569e-27	-1.6046	down
c37243.graph_c0	363	10.45	366	10.2	393	10.96	574	15.83	664	18.49	709	18.25	1205	32.4	1208	32.03	1112	30.45	374	10.54	649	17.52	1175	31.63	0.966641	0.0043844	normal	3.64406e-36	1.10708	up
c38340.graph_c1	1186	48.33	1246	50.31	1255	52.9	565	23.63	601	25.16	653	25.85	174	6.97	147	6.09	135	5.72	1229	50.51	606.33	24.88	152	6.26	6.57407e-162	1.81624	up	4.41659e-45	-1.73918	down
c37806.graph_c0	757	31.8	787	31.85	758	30.13	604	27.22	582	25.98	591	24.72	1185	46.11	1197	48.09	890	38.04	767.33	31.26	592.33	25.97	1090.67	44.08	3.24681e-55	1.16861	up	2.92361e-31	1.12149	up
c36555.graph_c0	1343	57.97	1440	62.54	1510	67.88	1119	51.66	1154	52.1	1278	54.4	332	14.62	332	14.79	340	15.71	1431	62.8	1183.67	52.72	334.67	15.04	3.26225e-66	1.07199	up	1.41899e-58	-1.56427	down
c39337.graph_c1	3079	119.79	3219	132.81	3208	136.34	2161	79.91	2146	73.95	2176	77.38	3036	114.16	3088	107.55	2589	101.31	3168.67	129.65	2161	77.08	2904.33	107.67	5.41198e-185	1.3484	up	1.36424e-22	0.673015	normal
c19688.graph_c0	41	2.86	34	2.38	46	3.28	35	2.45	22	1.51	28	1.82	17	1.13	15	1.01	6	0.42	40.33	2.84	28.33	1.93	12.67	0.85	5.7467e-05	1.28174	up	0.0500398	-0.883016	normal
c27891.graph_c0	11	1.1	14	1.41	13	1.32	72	7.18	72	7.07	94	8.75	5	0.48	7	0.68	8	0.8	12.67	1.28	79.33	7.67	6.67	0.65	9.90283e-08	-1.80557	down	6.74917e-16	-3.18183	down
c27792.graph_c0	68	3.2	57	2.68	58	2.8	176	8.33	157	7.27	194	8.53	608	27.36	510	23.11	588	27.64	61	2.89	175.67	8.04	568.67	26.04	0.000149667	-0.722621	normal	1.95423e-49	1.9432	up
c40622.graph_c0	229	3.74	249	3.32	231	4.23	221	3.56	238	3.38	226	3.12	436	6.19	447	6.55	355	5.53	236.33	3.76	228.33	3.35	412.67	6.09	6.72427e-12	0.843676	normal	1.57708e-19	1.09623	up
c33574.graph_c0	23	2.5	16	1.54	21	1.57	120	8.81	103	9.2	132	11.18	15	0.78	13	1.34	6	0.48	20	1.87	118.33	9.73	11.33	0.87	3.42928e-10	-1.73974	down	1.79755e-21	-3.05599	down
c39784.graph_c1	24	0.94	30	1.18	26	1.05	215	8.49	196	7.57	174	6.38	136	5.1	118	4.45	116	4.55	26.67	1.06	195	7.48	123.33	4.7	1.78794e-18	-2.05564	down	0.0183693	-0.410976	normal
c32792.graph_c0	141	4.83	150	5.11	115	4.09	517	17.97	520	17.68	541	17.3	478	15.74	499	16.23	448	15.41	135.33	4.68	526	17.65	475	15.79	7.98725e-22	-1.15922	down	0.333283	0.103107	normal
c33732.graph_c0	113	3.37	102	2.9	93	2.83	226	6.75	214	6.24	244	6.7	455	12.86	429	12.19	454	13.33	102.67	3.03	228	6.56	446	12.79	0.025869	-0.35208	normal	2.91476e-23	1.2184	up
c26741.graph_c0	992	18.47	968	17.96	896	17.14	1308	24.58	1278	23.41	1340	23.33	2403	42.81	2592	46.36	2343	43.52	952	17.86	1308.67	23.77	2446	44.23	7.70706e-08	0.337211	normal	6.9418e-55	1.15196	up
c27761.graph_c0	8	0.29	8	0.29	10	0.52	108	3.89	115	4.05	105	3.51	56	1.91	37	1.41	57	2.03	8.67	0.37	109.33	3.82	50	1.78	2.17101e-15	-2.79204	down	0.000333478	-0.860816	normal
c30812.graph_c0	16	0.5	18	0.52	35	1.09	215	6.77	226	7.01	204	6.04	182	5.26	167	4.79	116	3.49	23	0.7	215	6.61	155	4.51	1.48752e-22	-2.39914	down	0.176271	-0.229408	normal
c41451.graph_c0	4152	160.83	3878	148.85	3645	144.3	6889	266.35	6956	262.59	8140	291.63	25601	943.83	25367	940.75	28946	1112.81	3891.67	151.33	7328.33	273.52	26638	999.13	0.0205889	-0.114045	normal	1.567e-120	2.1196	up
c40812.graph_c1	20	1.08	17	0.92	18	1	41	2.23	57	3.03	44	2.22	9	0.46	9	0.47	4	0.22	18.33	1	47.33	2.49	7.33	0.38	0.116911	-0.55955	normal	5.76377e-08	-2.33331	down
c30674.graph_c1	1639	110.87	1623	108.69	1677	116.07	1056	75.09	1121	77.27	1201	78.56	282	19.1	229	15.1	260	17.04	1646.33	111.88	1126	76.97	257	17.08	4.82913e-127	1.34568	up	3.72347e-69	-1.87177	down
c35921.graph_c0	287	5.88	347	7.08	256	5.38	634	13.1	635	12.79	623	11.93	199	3.9	266	5.23	208	4.25	296.67	6.11	630.67	12.61	224.33	4.46	0.00571849	-0.292775	normal	2.14617e-24	-1.23843	down
c19777.graph_c0	12	3.28	1	0.28	3	0.82	31	8.23	25	6.68	33	8.33	54	13.91	39	10.4	40	10.95	5.33	1.46	29.67	7.75	44.33	11.75	0.00493146	-1.57584	down	0.0110059	0.810161	normal
c39163.graph_c0	2	0.06	1	0.03	0	0	46	1.26	55	1.46	54	1.36	40	1.06	31	0.8	15	0.4	1	0.03	51.67	1.36	28.67	0.75	1.00783e-09	-4.31126	down	0.0747654	-0.596802	normal
c29461.graph_c0	1511	45.49	1432	42.98	1487	45.93	1383	41.92	1336	39.53	1472	41.36	506	14.55	454	13.12	491	14.73	1476.67	44.8	1397	40.94	483.67	14.13	2.48478e-55	0.877356	normal	2.6969e-42	-1.27328	down
c26889.graph_c0	13	0.66	16	1.23	12	0.85	77	4.7	100	5.55	100	6.01	30	1.84	23	1.27	30	1.78	13.67	0.91	92.33	5.42	27.67	1.63	2.70549e-09	-1.91881	down	9.77646e-08	-1.45531	down
c39340.graph_c1	357	6.41	389	6.96	359	6.63	354	6.42	345	6.1	397	6.66	904	15.53	977	16.85	817	14.65	368.33	6.67	365.33	6.39	899.33	15.68	3.37765e-16	0.808346	normal	8.2597e-59	1.54618	up
c41552.graph_c0	37381	938.01	39847	990.64	37293	964.83	15580	403.93	16152	411.07	17067	411.74	12226	323.15	11889	311.66	10415	280.89	38173.7	964.49	16266.3	408.91	11510	305.23	0	2.02781	up	1.95422e-05	-0.249389	normal
c34783.graph_c0	57	2.49	39	1.6	58	2.79	195	8.33	182	7.34	232	8.88	225	8.23	246	9.02	200	7.65	51.33	2.29	203	8.18	223.67	8.3	3.36213e-09	-1.1738	down	0.00779364	0.388652	normal
c31063.graph_c0	124	1.62	143	1.87	126	1.68	776	10.29	805	10.39	942	11.53	287	3.6	336	4.21	264	3.45	131	1.72	841	10.74	295.67	3.75	5.50143e-64	-1.8788	down	7.03399e-32	-1.25374	down
c37260.graph_c0	7	0.32	16	0.65	11	0.52	121	4.73	92	3.74	96	3.44	33	1.31	56	2.12	28	1.16	11.33	0.5	103	3.97	39	1.53	6.83335e-12	-2.33758	down	1.73558e-05	-1.14232	down
c37006.graph_c0	1664	90.53	1541	83.88	1550	87.8	40	2.43	24	1.45	29	1.74	142	7.76	87	4.82	102	5.78	1585	87.4	31	1.87	110.33	6.12	0	6.44124	up	3.03397e-14	2.04236	up
c41924.graph_c0	47	1.82	50	1.93	51	2.03	227	8.85	185	7.05	194	7.02	287	10.63	286	10.65	285	11.02	49.33	1.93	202	7.64	286	10.77	4.83689e-10	-1.22973	down	1.32196e-07	0.748928	normal
c34569.graph_c0	26	0.68	27	0.7	27	0.72	145	3.81	107	2.74	152	3.7	46	1.15	49	1.23	23	0.6	26.67	0.7	134.67	3.42	39.33	0.99	2.391e-09	-1.51872	down	1.14493e-09	-1.51153	down
c29817.graph_c0	92	7.11	83	6.43	131	10.34	12	0.93	24	1.82	28	2.02	78	5.75	60	4.47	74	5.71	102	7.96	21.33	1.59	70.67	5.31	9.96372e-27	3.01574	up	5.0552e-10	1.94088	up
c37913.graph_c0	145	9.16	147	9.49	156	9.88	127	8.03	103	6.54	118	6.8	1604	94.83	1634	97.98	1641	101.38	149.33	9.51	116	7.12	1626.33	98.06	1.1546e-12	1.15565	up	7.4781e-263	4.04948	up
c34259.graph_c0	9735	421.71	9790	422.66	9783	435.19	6487	297.1	6449	288.97	7110	301.75	6231	284.31	5903	269.23	5874	280.05	9769.33	426.52	6682	295.94	6002.67	277.86	0	1.34585	up	0.161897	0.0991854	normal
c24081.graph_c1	2	0.2	15	1.74	14	1.46	63	6.43	54	5.58	69	6.58	75	7.4	76	7.96	63	6.44	10.33	1.13	62	6.2	71.33	7.27	1.92525e-05	-1.72932	down	0.0645395	0.445856	normal
c38725.graph_c0	144	3.2	170	3.86	145	2.56	610	8.74	530	8.18	570	8.31	194	3.65	204	3.48	136	2.51	153	3.21	570	8.41	178	3.21	3.25921e-20	-1.09907	down	1.21638e-27	-1.43036	down
c27818.graph_c0	26	0.93	18	0.51	22	0.65	343	9.9	320	9	318	8.5	98	2.7	91	2.5	99	3.02	22	0.7	327	9.13	96	2.74	1.35229e-43	-3.06879	down	2.77486e-22	-1.50787	down
c32509.graph_c0	19	1.31	24	1.61	13	0.89	66	4.43	62	4.08	81	5.06	94	6	74	4.77	109	7.29	18.67	1.27	69.67	4.52	92.33	6.02	0.00079507	-1.08067	down	0.00539587	0.661027	normal
c30630.graph_c0	849	35.54	846	35.36	829	35.56	1595	67.13	1731	71.22	1860	72.67	198	7.92	190	7.65	192	8.02	841.33	35.49	1728.67	70.34	193.33	7.86	0.000102518	-0.240269	normal	2.56928e-184	-2.90002	down
c41831.graph_c0	35	1	36	1.03	35	1.03	157	4.53	138	3.89	172	4.6	30	0.82	30	0.83	23	0.66	35.33	1.02	155.67	4.34	27.67	0.77	2.35696e-09	-1.32835	down	1.58935e-20	-2.21129	down
c32808.graph_c0	14	0.67	7	0.25	5	0.2	34	1.44	40	1.64	38	2.7	32	1.71	37	1.47	31	1.58	8.67	0.37	37.33	1.93	33.33	1.59	0.00525902	-1.26101	down	0.808484	0.0844168	normal
c33429.graph_c1	213	11.48	180	9.67	206	11.41	723	38.6	737	38.82	786	39.35	338	17.25	335	17.41	301	15.87	199.67	10.85	748.67	38.92	324.67	16.84	7.31809e-28	-1.1065	down	1.41847e-21	-0.952609	normal
c31816.graph_c1	57	2.93	36	1.86	43	2.29	140	7.3	150	7.71	155	7.39	26	1.27	32	1.58	41	2.13	45.33	2.36	148.33	7.47	33	1.66	3.06162e-05	-0.904395	normal	1.57701e-15	-1.88389	down
c33972.graph_c0	8	0.29	4	0.14	5	0.18	11	0.4	18	0.63	5	0.17	38	1.3	23	0.79	25	0.89	5.67	0.2	11.33	0.4	28.67	0.99	--	--	--	0.00106607	1.49643	up
c38576.graph_c0	50	1.28	59	1.39	60	1.47	58	1.64	92	2.63	91	1.88	28	0.64	24	0.59	22	0.59	56.33	1.38	80.33	2.05	24.67	0.61	0.253177	0.285974	normal	1.59442e-06	-1.41953	down
c33588.graph_c0	95	4.91	90	4.65	101	5.35	17	0.88	19	0.97	20	0.96	0	0	0	0	0	0	95.33	4.97	18.67	0.94	0	0	6.7064e-31	3.10711	up	5.65365e-07	-4.51115	down
c34644.graph_c1	32	3.04	39	3.72	34	3.29	93	8.8	96	8.94	90	7.95	292	26.39	267	24.44	251	23.79	35	3.35	93	8.56	270	24.87	0.0165646	-0.607281	normal	4.35788e-30	1.77628	up
c23920.graph_c0	20	0.55	17	0.47	20	0.51	133	3.6	142	3.62	160	3.99	22	0.57	28	0.66	13	0.32	19	0.51	145	3.74	21	0.52	2.28485e-15	-2.1038	down	1.75272e-21	-2.49803	down
c34623.graph_c0	4	0.18	2	0.09	2	0.07	45	1.48	37	1.36	49	1.46	6	0.23	10	0.44	2	0.09	2.67	0.11	43.67	1.43	6	0.25	1.2877e-07	-3.01663	down	7.57941e-08	-2.47898	down
c19787.graph_c0	2	0.08	4	0.16	5	0.2	37	1.48	90	3.53	64	2.38	6	0.23	6	0.23	1	0.04	3.67	0.15	63.67	2.46	4.33	0.17	1.85121e-09	-3.13429	down	3.0888e-12	-3.4031	down
c38528.graph_c2	3781	90.98	3682	87.97	3627	88.94	3039	75.57	3142	76.13	3041	69.65	3809	87.9	4035	93.11	3541	85.58	3696.67	89.3	3074	73.78	3795	88.86	2.634e-125	1.06183	up	8.63322e-16	0.552393	normal
c33680.graph_c0	184	4.39	186	5.34	150	3.02	187	3.22	190	3.88	187	3.33	386	6.37	416	7.22	243	5.05	173.33	4.25	188	3.48	348.33	6.21	2.11342e-06	0.675679	normal	3.12105e-13	1.12107	up
c34998.graph_c0	198	10.69	180	9.72	191	10.56	116	6.29	99	5.25	118	5.94	0	0	2	0.1	1	0.05	189.67	10.32	111	5.83	1	0.05	5.47476e-25	1.56386	up	1.24564e-20	-5.70825	down
c19870.graph_c0	7	2.36	5	1.74	4	1.34	18	5.85	23	7.58	28	8.71	8	2.54	2	0.66	1	0.34	5.33	1.81	23	7.38	3.67	1.18	0.0262634	-1.23109	down	0.000247865	-2.17939	down
c34984.graph_c0	1014	49.54	889	42.64	979	48.49	369	17.49	389	18.27	361	16.22	363	17.16	379	18.1	288	13.25	960.67	46.89	373	17.33	343.33	16.17	3.23601e-148	2.15877	up	0.324147	0.124804	normal
c38671.graph_c0	368	12.99	375	13.77	386	14.26	1285	47.72	1386	51.25	1277	44.66	1187	42.91	1323	47.53	936	34.63	376.33	13.67	1316	47.88	1148.67	41.69	1.5503e-35	-1.00881	down	0.658533	0.0461212	normal
c23178.graph_c0	3	0.38	2	0.21	4	0.44	0	0	0	0	0	0	55	6.59	49	6.23	60	7.57	3	0.34	0	0	54.67	6.8	--	--	--	5.74174e-15	6.27432	up
c38325.graph_c0	4874	82.75	5297	89.75	5031	87.66	3854	69.38	4074	71.33	4340	71.62	377	6.43	430	7	296	5.11	5067.33	86.72	4089.33	70.78	367.67	6.18	2.46261e-163	1.10703	up	5.27579e-296	-3.22276	down
c19739.graph_c0	1	0.03	0	0	0	0	86	2.92	79	2.62	94	2.96	7	0.23	4	0.13	10	0.34	0.33	0.01	86.33	2.83	7	0.23	8.85767e-13	-5.75596	down	3.22394e-17	-3.23788	down
c29997.graph_c0	420	19.49	475	21.97	442	20.98	566	26.57	579	26.65	545	23.82	259	12	229	10.92	221	10.98	445.67	20.81	563.33	25.68	236.33	11.3	5.5985e-07	0.456936	normal	1.48861e-17	-1.00101	down
c35497.graph_c0	99	4.77	119	5.73	93	4.59	136	6.58	119	5.63	140	6.29	324	14.91	355	16.44	293	14.08	103.67	5.03	131.67	6.17	324	15.14	0.0122688	0.448984	normal	4.60182e-28	1.54074	up
c31062.graph_c0	1063	93.56	987	81.5	1028	91.49	1983	213.32	2024	215.13	2124	214.12	689	70.71	601	62.13	726	78.33	1026	88.85	2043.67	214.19	672	70.39	0.000643597	-0.196398	normal	4.79933e-42	-1.3436	down
c28220.graph_c0	32	2.16	18	1.22	20	1.25	8	0.56	7	0.48	8	0.48	0	0	1	0.07	0	0	23.33	1.54	7.67	0.51	0.33	0.02	1.24671e-06	2.29754	up	--	--	--
c39340.graph_c0	120	4.06	132	4.45	119	4.13	497	16.92	526	17.49	554	17.52	202	6.53	179	5.82	194	6.54	123.67	4.21	525.67	17.31	191.67	6.3	1.62532e-26	-1.28652	down	1.09141e-22	-1.19749	down
c38783.graph_c1	8233	205.42	8068	198.13	8342	213.11	1235	34.73	1302	35.69	1382	36.01	1771	47.06	1705	45.42	1847	51.22	8214.33	205.55	1306.33	35.48	1774.33	47.9	0	3.44966	up	3.06843e-15	0.697491	normal
c23699.graph_c0	47	1.7	53	1.85	41	1.5	248	8.88	160	5.59	224	7.48	147	5.09	132	4.6	164	5.91	47	1.68	210.67	7.32	147.67	5.2	1.86251e-10	-1.35694	down	0.189963	-0.253038	normal
c33616.graph_c1	1701	26.83	1641	25.68	1811	29.3	5961	95.37	5721	89.18	6473	95.86	2108	31.82	1932	29.24	1879	29.44	1717.67	27.27	6051.67	93.47	1973	30.17	1.48261e-92	-1.0176	down	1.16109e-84	-1.36288	down
c37975.graph_c0	68	1.46	72	1.81	76	1.95	58	1.59	69	1.79	60	1.4	142	3.14	137	3.37	79	2.13	72	1.74	62.33	1.59	119.33	2.88	9.29492e-06	0.995459	normal	3.23199e-07	1.15967	up
c31612.graph_c0	7047	206.89	6790	202.17	6557	200.08	2724	73.09	2833	76.13	2789	68.47	2816	78.38	2627	72.95	2508	76.55	6798	203.05	2782	72.56	2650.33	75.96	0	2.0847	up	0.0139857	0.18024	normal
c34584.graph_c0	2093	48.93	2269	52.21	1971	47.13	560	13.2	763	17.78	766	16.76	633	13.94	663	14.68	479	11.16	2111	49.42	696.33	15.91	591.67	13.26	8.55269e-78	2.39178	up	0.932055	0.0118929	normal
c41244.graph_c0	67	1.41	62	1.3	57	1.23	84	1.78	96	1.98	64	1.25	185	3.71	168	3.39	92	1.93	62	1.31	81.33	1.67	148.33	3.01	0.0995271	0.396043	normal	2.27555e-06	1.08333	up
c31737.graph_c2	7	1.49	7	1.51	15	3.21	59	12.44	45	9.37	34	6.98	27	5.76	27	5.58	41	8.88	9.67	2.07	46	9.6	31.67	6.74	0.00122892	-1.40623	down	0.441348	-0.274872	normal
c39698.graph_c1	126	4.5	134	4.85	101	3.72	402	14.31	469	16.42	461	15.23	141	5.56	139	5.02	125	4.73	120.33	4.36	444	15.32	135	5.1	2.99584e-16	-1.08323	down	7.92261e-28	-1.46065	down
c42260.graph_c0	0	0	1	0.09	0	0	21	1.79	24	2.01	25	1.99	1	0.08	4	0.33	3	0.26	0.33	0.03	23.33	1.93	2.67	0.22	7.8935e-06	-4.04373	down	2.15859e-05	-2.58275	down
c35126.graph_c0	146	5.07	141	4.94	138	4.98	285	12.16	326	11.66	305	11.38	586	21.66	671	25.32	521	21.8	141.67	5	305.33	11.73	592.67	22.93	0.0234498	-0.310119	normal	4.15595e-27	1.20032	up
c33885.graph_c0	25	1	44	1.76	32	1.32	83	3.35	89	3.51	71	2.66	28	1.07	49	1.89	22	0.88	33.67	1.36	81	3.17	33	1.28	0.09725	-0.467223	normal	0.000355257	-1.03703	down
c27470.graph_c0	155	11.92	157	12.1	149	11.72	199	15.32	218	16.46	229	16.41	17	1.25	26	1.93	13	1.07	153.67	11.91	215.33	16.06	18.67	1.42	0.0288109	0.310055	normal	3.59962e-38	-3.2288	down
c19860.graph_c0	5	0.28	8	0.45	6	0.34	103	5.78	130	7.14	102	5.32	6	0.32	2	0.11	2	0.11	6.33	0.36	111.67	6.08	3.33	0.18	9.67159e-17	-3.24468	down	5.93875e-23	-4.53679	down
c31686.graph_c0	46	2.79	39	2.37	31	1.92	1	0.06	0	0	0	0	4	0.23	1	0.06	2	0.12	38.67	2.36	0.33	0.02	2.33	0.14	3.44308e-14	6.09415	up	--	--	--
c38750.graph_c0	8312	147.15	7958	140.43	7436	136.02	6307	112.02	6468	112.48	7218	119.44	13444	229.14	12937	220.95	15324	273.15	7902	141.2	6664.33	114.65	13901.7	241.08	6.95658e-153	1.0436	up	9.2333e-45	1.31999	up
c38293.graph_c0	28	1.18	25	1.33	21	1.02	126	6.22	117	5.47	127	6.01	93	4.8	69	2.99	47	2.1	24.67	1.18	123.33	5.9	69.67	3.3	4.21749e-09	-1.50677	down	0.010082	-0.576239	normal
c29986.graph_c0	17	0.76	6	0.32	2	0.09	17	0.78	34	1.52	26	1.11	107	4.64	122	5.49	102	4.69	8.33	0.39	25.67	1.14	110.33	4.94	0.162024	-0.781267	normal	1.00996e-18	2.31413	up
c31634.graph_c0	288	3.52	314	3.82	239	3	1118	13.79	1155	13.89	1197	13.66	1666	19.47	1782	20.88	1452	17.68	280.33	3.45	1156.67	13.78	1633.33	19.34	8.36948e-46	-1.24667	down	1.31334e-22	0.744886	normal
c38387.graph_c0	32	1.26	34	1.05	36	1.64	329	13.72	343	14.8	318	13.18	140	5.75	144	5.58	107	4.67	34	1.32	330	13.9	130.33	5.33	1.45209e-37	-2.46548	down	7.31771e-14	-1.08978	down
c41287.graph_c0	748	27.53	827	35.23	808	31.47	83	9.48	76	8.61	110	9.69	108	10.71	77	6.17	93	9.22	794.33	31.41	89.67	9.26	92.67	8.7	2.68106e-247	3.93578	up	0.186398	0.301533	normal
c23466.graph_c0	11	0.7	17	1.09	18	1.18	5	0.32	19	1.19	7	0.42	5	0.3	7	0.43	6	0.38	15.33	0.99	10.33	0.64	6	0.37	0.0165002	1.28959	up	--	--	--
c36081.graph_c1	4487	138.79	4619	141.29	4333	136.5	3662	121.31	3576	115.57	4024	123.76	6388	201.65	6509	206.56	7068	232.43	4479.67	138.86	3754	120.21	6655	213.55	4.49439e-158	1.05247	up	5.9609e-37	1.083	up
c36740.graph_c0	20	0.66	23	0.76	26	0.88	0	0	1	0.03	0	0	4	0.13	5	0.16	1	0.03	23	0.77	0.33	0.01	3.33	0.11	1.35573e-10	5.40221	up	--	--	--
c23186.graph_c0	26	0.88	17	0.57	18	0.65	212	7.19	249	8.25	179	5.63	20	0.64	24	0.78	8	0.27	20.33	0.7	213.33	7.02	17.33	0.56	1.48966e-23	-2.56601	down	3.42181e-34	-3.32081	down
c28899.graph_c0	133	5.98	111	4.99	118	5.44	430	19.43	486	21.48	566	23.75	467	20.06	376	16.3	401	17.99	120.67	5.47	494	21.55	414.67	18.12	7.15533e-21	-1.22893	down	0.983634	0.00290953	normal
c34037.graph_c0	9	0.47	12	0.61	9	1.51	22	1.97	32	2.26	32	2.15	10	0.6	12	0.66	7	0.49	10	0.86	28.67	2.13	9.67	0.58	0.133136	-0.692513	normal	0.00566899	-1.25438	down
c35586.graph_c0	69	2.37	67	2.61	81	3.19	314	11.63	273	9.9	250	8.24	164	5.6	203	6.79	114	4.08	72.33	2.72	279	9.92	160.33	5.49	4.05269e-11	-1.14693	down	0.00123388	-0.55894	normal
c35873.graph_c0	1114	54.44	1106	53.47	1117	54.37	841	42.77	982	45.17	944	42.01	453	25.38	429	25.4	418	26.26	1112.33	54.09	922.33	43.32	433.33	25.68	6.75519e-58	1.06695	up	3.37876e-17	-0.835965	normal
c19633.graph_c0	34	0.93	19	0.52	32	0.9	32	0.89	44	1.19	45	1.16	79	2.08	97	2.56	67	1.84	28.33	0.78	40.33	1.08	81	2.16	0.410635	0.286223	normal	1.35106e-06	1.23375	up
c30513.graph_c0	28	0.92	33	1.07	27	0.7	474	12.15	492	12.3	496	11.87	95	2.31	104	2.54	77	1.95	29.33	0.9	487.33	12.11	92	2.27	7.29845e-67	-3.23559	down	2.10996e-52	-2.14725	down
c40039.graph_c0	24	0.43	13	0.24	11	0.21	61	1.1	46	0.82	68	1.14	129	2.23	145	2.53	115	2.08	16	0.29	58.33	1.02	129.67	2.28	0.00388016	-1.04215	down	3.50139e-11	1.38725	up
c30370.graph_c0	2104	73.49	2013	70.09	1820	65.23	1326	46.73	1428	49.21	1464	47.92	933	31.33	848	28.64	789	27.65	1979	69.6	1406	47.95	856.67	29.21	1.04238e-117	1.28933	up	2.32875e-08	-0.463694	normal
c34541.graph_c0	4	0.92	8	1.88	11	2.56	25	5.65	22	4.97	22	4.71	9	1.97	12	2.7	2	0.46	7.67	1.79	23	5.11	7.67	1.71	0.151392	-0.748496	normal	0.0148757	-1.26572	down
c27607.graph_c0	332	12.66	348	13.25	328	12.76	1812	69.03	1860	69.02	1989	70.28	1034	36.66	920	33.27	820	30.87	336	12.89	1887	69.44	924.67	33.6	1.12625e-123	-1.69025	down	3.77183e-22	-0.778868	normal
c27254.graph_c0	21	1.79	27	2.31	24	2.11	0	0	3	0.24	3	0.24	18	1.48	10	0.81	11	0.95	24	2.07	2	0.16	13	1.08	1.21964e-10	4.01569	up	--	--	--
c40782.graph_c0	1823	51.43	1732	48.17	1740	50.35	1830	43.35	1829	41.71	2103	46.24	8195	228.24	7586	209.38	8743	253.83	1765	49.98	1920.67	43.77	8174.67	230.48	6.22738e-38	0.676469	normal	1.69587e-148	2.34514	up
c23435.graph_c0	22	0.59	18	0.48	21	0.58	11	0.3	10	0.26	11	0.28	18	0.46	39	1	44	1.18	20.33	0.55	10.67	0.28	33.67	0.88	0.000223686	1.66175	up	3.55099e-05	1.82902	up
c40619.graph_c0	112	3.09	112	3.49	120	3.07	160	6.86	147	5.69	189	9.84	324	14.23	292	12.27	279	13.97	114.67	3.22	165.33	7.46	298.33	13.49	0.107063	0.270597	normal	3.9327e-15	1.0988	up
c32412.graph_c1	382	30.9	393	31.82	331	27.28	475	38.33	473	37.5	491	36.93	804	61.88	932	72.57	796	64.23	368.67	30	479.67	37.59	844	66.23	1.63815e-05	0.415751	normal	2.68034e-28	1.06308	up
c41562.graph_c0	37	1.37	40	1.43	58	2.15	677	24.76	732	26.15	703	23.63	102	3.53	142	4.99	103	3.79	45	1.65	704	24.85	115.67	4.1	8.45076e-89	-3.15493	down	1.23397e-70	-2.34752	down
c19957.graph_c0	7	0.35	13	0.74	4	0.16	1	0.03	1	0.03	1	0.03	59	2.53	76	3.05	71	3.17	8	0.42	1	0.03	68.67	2.92	--	--	--	1.25585e-18	5.51378	up
c40416.graph_c0	22	0.93	30	0.65	15	0.3	101	1.81	108	2.02	103	1.68	88	1.36	52	0.77	41	0.64	22.33	0.63	104	1.84	60.33	0.92	5.79571e-07	-1.404	down	0.0321845	-0.537029	normal
c40293.graph_c0	50	0.93	63	1.28	44	0.84	253	4.78	228	4.54	277	4.83	239	4.71	278	5.06	199	4.2	52.33	1.02	252.67	4.72	238.67	4.66	1.45301e-15	-1.46467	down	0.263424	0.164049	normal
c33999.graph_c0	2298	77.49	2189	73.64	2031	70.26	2560	86.93	2566	85.08	2916	91.83	23444	755.67	22777	738.17	24111	811.07	2172.67	73.8	2680.67	87.95	23444	768.3	1.06239e-22	0.49475	normal	0	3.38127	up
c32652.graph_c0	162	2.44	181	2.55	162	2.49	587	8.46	541	7.6	649	8.88	413	6.21	486	6.64	370	5.69	168.33	2.49	592.33	8.31	423	6.18	1.32614e-19	-1.01448	down	0.0350836	-0.236297	normal
c41401.graph_c1	117	3.44	119	3.39	128	3.55	569	15.77	528	14.63	532	13.68	567	14.52	550	13.76	385	9.99	121.33	3.46	543	14.69	500.67	12.76	7.04918e-28	-1.36201	down	0.322396	0.123366	normal
c19580.graph_c0	0	0	3	0.08	1	0.03	25	0.7	18	0.5	27	0.71	37	0.99	49	1.32	44	1.23	1.33	0.04	23.33	0.64	43.33	1.18	8.21492e-05	-2.92279	down	0.000860283	1.11657	up
c34264.graph_c0	17	0.46	17	0.38	24	0.83	128	2.77	136	2.9	114	2.42	131	2.98	125	2.74	124	2.71	19.33	0.56	126	2.7	126.67	2.81	1.34922e-11	-1.88087	down	0.173839	0.255117	normal
c33539.graph_c0	53	1.85	56	1.85	45	1.53	174	5.8	171	5.57	212	6.56	196	6.29	212	6.92	198	6.72	51.33	1.74	185.67	5.98	202	6.64	8.37958e-08	-1.04819	down	0.0138754	0.373916	normal
c38556.graph_c0	6190	203.44	6049	197.5	6062	206.9	4124	139.74	4184	140.18	4441	139.05	4727	151.03	4609	148.74	4836	157.3	6100.33	202.61	4249.67	139.66	4724	152.36	2.59362e-298	1.31887	up	1.09322e-07	0.408049	normal
c35432.graph_c0	4	0.1	4	0.1	2	0.05	26	0.65	21	0.54	36	0.84	1	0.02	9	0.22	3	0.08	3.33	0.08	27.67	0.68	4.33	0.11	0.00041153	-2.09321	down	6.76542e-05	-2.22547	down
c41509.graph_c0	1626	21.15	1798	25.23	1544	21.29	490	9.86	518	10.42	600	11.02	920	14.95	895	15.54	743	13.3	1656	22.56	536	10.43	852.67	14.6	4.76089e-271	2.42335	up	4.94739e-22	0.917296	normal
c39396.graph_c0	41	1.15	31	0.87	29	0.84	33	0.95	16	0.47	16	0.48	544	17.04	602	18.34	464	15.87	33.67	0.95	21.67	0.63	536.67	17.08	0.000179848	1.38808	up	8.97846e-115	4.8193	up
c39519.graph_c2	545	38.19	533	37.64	500	36.76	785	57.55	837	61.14	904	61.81	1544	104.02	1502	102.06	1681	120.52	526	37.53	842	60.17	1575.67	108.87	0.136962	0.119132	normal	8.0138e-33	1.16029	up
c28934.graph_c0	24	0.77	30	0.9	18	0.55	4	0.13	11	0.32	6	0.17	3	0.09	6	0.17	0	0	24	0.74	7	0.21	3	0.09	4.08921e-07	2.45338	up	--	--	--
c38378.graph_c0	868	52.45	857	52.79	807	49.52	1524	94.31	1694	103.97	1770	102.19	590	33.15	673	38.91	665	39.57	844	51.59	1662.67	100.16	642.67	37.21	0.0048006	-0.180032	normal	5.44219e-32	-1.11292	down
c23077.graph_c0	93	5.42	104	6.06	107	6.38	154	9	196	11.22	171	9.29	13	0.72	18	1.01	14	0.81	101.33	5.95	173.67	9.84	15	0.85	0.916578	0.0198924	normal	3.80814e-31	-3.21978	down
c34020.graph_c0	91	1.42	84	1.32	78	1.25	490	7.7	459	7.03	506	7.36	353	5.27	335	5.01	267	4.16	84.33	1.33	485	7.36	318.33	4.81	3.17746e-36	-1.72069	down	0.00191281	-0.359747	normal
c38379.graph_c0	2458	108.69	2413	107.22	2382	108.18	1575	71.96	1653	74.53	1749	74.2	1931	84.53	1856	81.21	1728	78.41	2417.67	108.03	1659	73.56	1838.33	81.38	2.27428e-178	1.34056	up	3.69954e-08	0.399046	normal
c33879.graph_c0	544	51.24	542	51.07	557	53.21	367	34.23	329	30.01	382	33.31	516	45.78	495	44.32	516	47.78	547.67	51.84	359.33	32.52	509	45.96	1.25023e-54	1.40367	up	2.69262e-11	0.754436	normal
c31767.graph_c0	33	1.8	33	1.89	21	1.15	19	1.12	8	0.42	5	0.25	80	4.63	94	4.97	85	4.79	29	1.61	10.67	0.6	86.33	4.8	1.72577e-06	2.14021	up	1.24672e-19	3.16057	up
c40141.graph_c0	5850	670.6	5632	650.25	5708	667.22	6696	753.83	6684	745.58	7128	749.31	2520	212.18	2374	199.49	2484	217.11	5730	662.69	6836	749.57	2459.33	209.59	3.19192e-52	0.542834	normal	1.43307e-61	-1.2184	down
c34163.graph_c0	8899	243.4	9247	250	8844	247.39	2065	58.39	2023	55.47	2321	60.5	743	18.47	689	17.04	575	15.08	8996.67	246.93	2136.33	58.12	669	16.86	0	2.87163	up	7.11305e-66	-1.42401	down
c42073.graph_c0	134	10.04	116	8.71	121	9.26	139	10.42	145	10.67	140	9.77	0	0	7	0.51	1	0.07	123.67	9.34	141.33	10.29	2.67	0.19	0.00024516	0.60097	normal	6.72158e-27	-5.1233	down
c36839.graph_c0	22	0.68	35	0.88	26	1.05	72	2.5	75	2.62	91	2.39	18	0.78	13	0.56	25	1.19	27.67	0.87	79.33	2.5	18.67	0.84	0.0125527	-0.709981	normal	1.38642e-08	-1.7797	down
c34313.graph_c0	5501	166.44	5671	173.25	5418	170.25	1675	53.9	1604	49.43	1728	52.27	3403	99.31	3205	93.53	2911	88.83	5530	169.98	1669	51.87	3173	93.89	0	2.52454	up	6.83564e-64	1.17498	up
c37425.graph_c0	12	0.56	18	0.8	23	1.15	111	5.24	92	4.98	105	5.48	23	1.77	23	1.2	20	0.89	17.67	0.84	102.67	5.23	22	1.29	1.06059e-08	-1.71163	down	1.96228e-12	-1.93662	down
c40447.graph_c2	4	0.19	12	0.58	3	0.15	52	2.52	58	2.75	64	2.88	17	0.78	18	0.84	10	0.48	6.33	0.31	58	2.72	15	0.7	2.13635e-07	-2.30617	down	1.59335e-06	-1.65527	down
c38766.graph_c0	72	2.27	83	2.77	85	2.71	496	15.62	568	17.7	536	16.05	58	1.97	54	1.66	38	1.19	80	2.58	533.33	16.46	50	1.61	5.21813e-44	-1.93269	down	3.62417e-81	-3.14679	down
c19797.graph_c0	14	0.33	13	0.31	2	0.05	58	1.4	85	2	83	2.57	7	0.16	10	0.77	11	0.26	9.67	0.23	75.33	1.99	9.33	0.4	9.27358e-08	-2.10144	down	6.32701e-13	-2.65978	down
c37263.graph_c0	23	1.09	24	0.41	29	0.51	258	4.41	253	4.14	282	4.4	120	1.91	125	2	97	1.61	25.33	0.67	264.33	4.32	114	1.84	4.23801e-32	-2.56133	down	3.40809e-10	-0.959647	normal
c30356.graph_c1	294	108.09	258	97.98	360	131.27	14	4.94	6	2.15	6	2.03	1	0.34	0	0	0	0	304	112.45	8.67	3.04	0.33	0.11	2.51235e-82	5.82157	up	--	--	--
c31657.graph_c0	4	0.09	1	0.02	5	0.11	46	0.81	39	0.71	81	1.23	7	0.11	4	0.08	8	0.15	3.33	0.07	55.33	0.92	6.33	0.11	1.53221e-08	-3.05016	down	1.37038e-09	-2.71099	down
c31438.graph_c0	31	1.14	17	0.63	12	0.45	154	5.63	143	5.08	153	5.19	169	5.92	165	5.79	134	4.92	20	0.74	150	5.3	156	5.54	2.32584e-14	-2.08177	down	0.0707753	0.301638	normal
c33368.graph_c0	1049	43.79	1088	45.37	1040	44.5	1769	74.27	1724	70.76	1959	76.33	4340	173.1	3946	158.39	4314	179.64	1059	44.55	1817.33	73.79	4200	170.38	0.762642	0.0189767	normal	1.05915e-68	1.46316	up
c40477.graph_c4	54	2.5	46	2.16	51	2.45	195	9.14	209	10	177	7.71	239	11.06	177	8.14	224	10.75	50.33	2.37	193.67	8.95	213.33	9.98	7.44231e-09	-1.14087	down	0.0202013	0.39031	normal
c19709.graph_c0	1494	119.82	1361	109.99	1308	108.41	2676	216.3	2437	193.63	2812	212.4	4664	353.5	4139	323.37	4624	373.11	1387.67	112.74	2641.67	207.44	4475.67	349.99	0.0298022	-0.131333	normal	4.18665e-31	1.01568	up
c36940.graph_c0	6	0.15	0	0	2	0.08	54	1.87	60	1.63	55	1.28	12	0.34	21	0.5	23	0.64	2.67	0.08	56.33	1.59	18.67	0.49	1.1932e-09	-3.37374	down	0.000130097	-1.29906	down
c37507.graph_c0	425	7.89	430	8.27	380	7.23	2191	41.1	2172	39.58	2294	39.83	516	9.15	461	8.34	419	7.74	411.67	7.8	2219	40.17	465.33	8.41	1.76276e-130	-1.63224	down	1.29908e-127	-2.00106	down
c33529.graph_c0	17	0.69	7	0.34	8	0.37	159	5.46	200	6.8	191	6.29	100	4.03	72	2.74	84	3.46	10.67	0.47	183.33	6.18	85.33	3.41	1.26197e-25	-3.24345	down	7.78661e-06	-0.842803	normal
c35520.graph_c0	30	0.83	26	0.72	26	0.74	240	6.73	269	7.36	324	8.42	98	2.61	108	2.89	96	2.66	27.33	0.76	277.67	7.5	100.67	2.72	9.8129e-32	-2.52109	down	8.50629e-14	-1.20182	down
c32121.graph_c0	1336	60.37	1396	63.77	1352	62.77	1042	44.95	1108	46.89	1230	49.26	1091	44.76	1135	47.07	1147	49	1361.33	62.3	1126.67	47.03	1124.33	46.94	3.35451e-74	1.07091	up	0.00580003	0.252929	normal
c37475.graph_c0	6727	316.43	6511	305.3	6711	326.62	2815	112.84	2799	109.76	3020	112.35	1441	42.51	1410	42.48	1268	37.88	6649.67	316.12	2878	111.65	1373	40.96	0	2.00555	up	1.63327e-32	-0.816514	normal
c29864.graph_c0	1131	40.32	1208	42.81	1176	42.88	2457	90.18	2714	97.19	2719	92.02	702	24.38	749	26.23	622	22.72	1171.67	42	2630	93.13	691	24.44	2.68811e-11	-0.36873	normal	1.83211e-102	-1.6767	down
c41240.graph_c0	690	24.74	754	26.54	710	24.52	408	15.65	370	14.09	392	13.29	219	8.84	256	10.22	149	6.02	718	25.27	390	14.34	208	8.36	7.17241e-89	1.6747	up	5.60783e-06	-0.66362	normal
c22984.graph_c0	722	22.81	747	23.66	627	20.38	278	8.87	280	8.74	311	9.31	2465	75.2	2453	75.4	2485	79.18	698.67	22.28	289.67	8.97	2467.67	76.59	1.09799e-115	2.06399	up	1.73517e-284	3.33875	up
c41730.graph_c0	191	3.72	215	4.1	210	5.21	1073	24.13	1041	20	1185	23.55	499	10.1	515	11.23	507	9.83	205.33	4.34	1099.67	22.56	507	10.39	4.76801e-69	-1.62008	down	1.59616e-20	-0.861159	normal
c27893.graph_c0	189	5.51	160	4.66	195	5.92	659	19.31	755	21.58	733	19.9	462	13.04	503	14.31	370	10.93	181.33	5.36	715.67	20.26	445	12.76	2.75438e-27	-1.17986	down	3.66751e-05	-0.438404	normal
c31169.graph_c0	22	0.77	31	0.96	24	0.77	137	4.33	136	4.19	162	4.77	66	1.96	79	2.65	93	2.92	25.67	0.83	145	4.43	79.33	2.51	9.43598e-12	-1.67983	down	0.00331157	-0.603577	normal
c40708.graph_c2	553	16.29	562	15.39	525	15.81	446	13.47	379	11.18	419	11.75	881	25.19	858	24.41	790	23.14	546.67	15.83	414.67	12.13	843	24.25	1.27242e-39	1.19294	up	2.25031e-37	1.27009	up
c36219.graph_c0	104	3.69	99	3.66	98	3.9	1145	42.99	1051	37.95	1191	41.89	1235	42.58	1248	42.09	1269	44.91	100.33	3.75	1129	40.94	1250.67	43.19	6.72321e-127	-2.68824	down	6.70248e-06	0.401636	normal
c32360.graph_c1	27	2.23	20	1.66	30	2.53	159	13.12	149	12.08	158	12.16	112	8.82	88	7.01	90	7.42	25.67	2.14	155.33	12.45	96.67	7.75	2.62029e-13	-1.77954	down	0.0204315	-0.430941	normal
c23587.graph_c0	2	0.1	4	0.19	7	0.26	35	1.62	36	1.49	39	1.77	4	0.14	3	0.14	4	0.19	4.33	0.18	36.67	1.63	3.67	0.16	3.94038e-05	-2.15665	down	4.21737e-08	-2.84663	down
c39171.graph_c1	298	6.19	274	5.69	249	5.33	1207	25.28	1126	23.05	1320	25.56	305	6.06	326	6.53	280	5.82	273.67	5.74	1217.67	24.63	303.67	6.14	1.25199e-54	-1.35385	down	3.38598e-73	-1.74869	down
c37049.graph_c0	57	3.58	51	3.6	37	2.43	162	9.81	168	8.49	195	10.84	75	4.06	89	5.16	74	4.27	48.33	3.2	175	9.71	79.33	4.5	2.77048e-07	-1.05006	down	1.43844e-06	-0.882295	normal
c27415.graph_c0	4	0.27	3	0.18	1	0.07	34	4.14	38	4.42	32	2.79	8	0.45	12	0.69	13	0.77	2.67	0.17	34.67	3.78	11	0.64	5.68094e-06	-2.69638	down	0.00139962	-1.34133	down
c35988.graph_c0	206	6.76	170	5.55	172	5.79	167	5.53	183	5.93	196	6.02	437	13.79	468	14.8	409	13.45	182.67	6.03	182	5.83	438	14.01	1.57341e-08	0.800475	normal	4.41237e-35	1.51261	up
c36456.graph_c0	1085	22.01	1114	22.29	1103	22.95	682	14.13	772	14.9	760	13.35	1478	29.35	1405	27.27	1187	23.29	1100.67	22.42	738	14.13	1356.67	26.64	1.75554e-94	1.37312	up	1.93024e-39	1.12411	up
c32840.graph_c0	89	4.33	89	3.97	101	4.43	200	9.92	202	9.89	217	10.1	368	16.95	429	19.89	335	16.46	93	4.24	206.33	9.97	377.33	17.77	0.0343547	-0.349617	normal	1.06494e-18	1.11493	up
c35653.graph_c1	865	18.17	821	17.4	861	18.73	990	20.48	1020	21.06	1007	19.7	334	6.73	354	7.12	251	5.45	849	18.1	1005.67	20.41	313	6.43	4.54564e-16	0.552099	normal	1.73064e-43	-1.43576	down
c40798.graph_c0	58	2.34	58	2.33	44	1.82	25	1.01	39	1.55	32	1.2	51	1.96	61	2.36	45	1.8	53.33	2.16	32	1.25	52.33	2.04	1.21577e-07	1.50961	up	0.00185033	0.936453	normal
c40802.graph_c0	2368	27.15	2579	29.35	2135	24.81	2025	23.27	1987	22.34	2058	21.83	2274	24.58	2499	26.9	1728	19.36	2360.67	27.1	2023.33	22.48	2167	23.61	7.20983e-74	1.01741	up	0.000161104	0.340386	normal
c32210.graph_c0	3	0.25	8	1.03	5	0.42	32	2.64	34	2.76	34	2.62	13	1.02	14	1.12	10	0.83	5.33	0.57	33.33	2.67	12.33	0.99	0.000556764	-1.75517	down	0.00531789	-1.13959	down
c36713.graph_c0	1	0.05	2	0.12	1	0.07	33	1.22	37	1.6	35	1.24	0	0	0	0	0	0	1.33	0.08	35	1.35	0	0	4.60884e-07	-3.49515	down	4.84481e-10	-5.30443	down
c31089.graph_c2	522	18.87	508	17.9	564	19.51	323	11.42	351	12.11	375	12.08	473	16.46	430	14.44	515	17.82	531.33	18.76	349.67	11.87	472.67	16.24	3.3995e-51	1.40029	up	3.92645e-08	0.691337	normal
c30164.graph_c0	3	0.24	2	0.15	5	0.38	5	0.43	10	0.76	6	0.41	20	1.58	22	1.8	18	1.52	3.33	0.26	7	0.53	20	1.63	--	--	--	0.00128341	1.64575	up
c40257.graph_c2	62	1.49	78	1.96	67	1.66	238	6.3	246	6.12	252	6.14	200	4.38	166	3.59	169	4.02	69	1.7	245.33	6.19	178.33	4	1.03989e-09	-1.02778	down	0.16686	-0.208155	normal
c27689.graph_c0	13	1.26	16	1.45	21	1.93	27	2.43	39	3.46	37	3.11	2	0.18	4	0.37	1	0.1	16.67	1.55	34.33	3	2.33	0.22	0.565553	-0.234899	normal	2.28399e-08	-3.27976	down
c37567.graph_c0	6	0.34	11	0.69	5	0.6	39	1.81	55	2.74	40	1.69	21	0.94	22	1.38	17	0.82	7.33	0.54	44.67	2.08	20	1.05	0.000108714	-1.74328	down	0.0117971	-0.886756	normal
c38661.graph_c0	22	2.27	16	1.46	27	2.58	54	5.09	36	3.09	35	2.8	11	0.65	6	0.36	5	0.31	21.67	2.1	41.67	3.66	7.33	0.44	0.704434	-0.146011	normal	1.76609e-06	-2.15002	down
c40926.graph_c1	15786	136.81	17645	151.51	16371	147.4	3819	39.75	4110	38.62	4044	36.6	2109	21.2	2048	20.75	1944	21.12	16600.7	145.24	3991	38.32	2033.67	21.02	0	2.85209	up	4.27146e-25	-0.720615	normal
c35087.graph_c0	4025	113.41	4222	118.93	4042	119.59	1525	44.53	1637	46.96	1614	43.82	1756	48.27	1755	48.3	1565	45.32	4096.33	117.31	1592	45.1	1692	47.3	0	2.1596	up	5.34663e-06	0.337054	normal
c41580.graph_c1	8227	203.07	8663	206.71	8033	199.69	9938	244.4	10140	244.87	9946	227.97	3751	66.9	4247	76.41	3221	65.69	8307.67	203.16	10008	239.08	3739.67	69.67	3.09664e-42	0.526866	normal	1.07041e-57	-1.17376	down
c38540.graph_c0	2084	39.01	2238	42.24	2143	41.43	2652	48.78	2907	52.3	2877	49.56	471	8.08	474	7.93	442	7.62	2155	40.89	2812	50.21	462.33	7.88	5.96403e-17	0.413072	normal	9.85955e-184	-2.34973	down
c33463.graph_c0	500	11.93	467	11.11	517	12.67	2352	56.61	2493	58.52	2575	57.44	1752	40.01	1871	42.89	1702	40.52	494.67	11.9	2473.33	57.52	1775	41.14	1.18044e-122	-1.52271	down	0.00200614	-0.226452	normal
c41768.graph_c0	4544	67.49	4781	70.69	4404	67.24	10740	161.1	11175	163.28	11394	158.17	2782	39.54	2774	39.55	2562	37.94	4576.33	68.47	11103	160.85	2706	39.01	4.45225e-41	-0.481879	normal	8.24324e-187	-1.78412	down
c41396.graph_c0	4932	122.09	4876	126.25	4688	125.54	3401	100.08	3383	93.3	3536	97.86	1230	35.92	1297	36.08	1005	32.45	4832	124.63	3440	97.08	1177.33	34.82	8.71521e-251	1.28673	up	5.06836e-69	-1.29896	down
c39941.graph_c1	2103	79.19	2125	83.14	2105	82.92	940	38.78	923	37.34	1147	40.72	550	20.66	610	23.06	384	12.91	2111	81.75	1003.33	38.95	514.67	18.88	1.56015e-221	1.87153	up	7.92438e-10	-0.716575	normal
c29658.graph_c0	40060	1925.89	39475	1891.64	38757	1904.91	11068	542.65	11439	548.48	12211	556.09	5935	276.73	5511	258.88	5961	289.88	39430.7	1907.48	11572.7	549.07	5802.33	275.16	0	2.56608	up	7.98181e-22	-0.738192	normal
c28525.graph_c0	7	0.29	8	0.35	15	0.67	29	1.28	36	1.55	37	1.52	8	0.34	3	0.13	1	0.04	10	0.44	34	1.45	4	0.17	0.0379724	-0.927786	normal	7.22102e-07	-2.63232	down
c32057.graph_c0	653	23.49	629	22.39	661	24.24	1134	40.76	1098	38.55	1302	43.48	2143	72.9	2054	70.44	2022	72.19	647.67	23.37	1178	40.93	2073	71.84	0.403691	-0.0637449	normal	6.17372e-41	1.0682	up
c39336.graph_c0	2671	55.67	2877	61.42	2694	58.51	1814	42.48	1918	44.84	1988	45.38	179	4.09	250	5	128	2.69	2747.33	58.53	1906.67	44.23	185.67	3.93	1.60787e-176	1.32383	up	8.06718e-139	-3.10688	down
c34528.graph_c0	2457	129.3	2597	134.55	2599	133.05	1668	84.09	1720	85.06	1811	83.25	1926	91.99	1989	94.77	1829	93.54	2551	132.3	1733	84.13	1914.67	93.43	1.71001e-171	1.35502	up	3.84875e-08	0.395133	normal
c31309.graph_c1	4426	76.18	4677	80.01	4289	76.07	3682	69.25	3921	71.7	3966	68.71	1898	31.8	1950	33.14	1670	29.31	4464	77.42	3856.33	69.89	1839.33	31.42	2.75025e-137	1.00764	up	1.06367e-34	-0.818108	normal
c40019.graph_c0	1355	37.17	1374	36.83	1285	36.64	1470	40	1575	41.69	1639	40.85	3018	77.11	3012	77.66	3284	88.42	1338	36.88	1561.33	40.85	3104.67	81.06	1.07836e-25	0.574478	normal	1.62734e-45	1.24738	up
c30119.graph_c0	21	1.4	23	1.53	21	1.43	0	0	0	0	2	0.12	1	0.06	0	0	2	0.13	21.67	1.45	0.67	0.04	1	0.06	2.91215e-10	4.90328	up	--	--	--
c29927.graph_c0	61	0.82	63	0.84	43	0.59	210	2.84	260	3.43	290	3.64	330	4.23	380	4.89	318	4.26	55.67	0.75	253.33	3.3	342.67	4.46	1.78883e-13	-1.37772	down	2.28423e-07	0.685744	normal
c39930.graph_c1	15	1.54	16	1.65	9	0.94	23	2.25	27	2.72	28	2.61	14	1.31	12	1.19	5	0.51	13.33	1.38	26	2.53	10.33	1	0.725071	-0.1615	normal	0.0261092	-1.03509	down
c29140.graph_c0	187	7.22	190	7.29	153	6.03	3844	148.3	3870	146.1	4135	148.07	1161	42.73	1063	39.04	1037	39.78	176.67	6.85	3949.67	147.49	1087	40.52	0	-3.68116	down	8.95496e-111	-1.60754	down
c29284.graph_c0	23	1.21	39	2.06	26	1.4	2	0.11	7	0.36	4	0.2	2	0.1	4	0.2	2	0.11	29.33	1.56	4.33	0.22	2.67	0.14	5.00111e-11	3.36617	up	--	--	--
c33290.graph_c0	46	2.29	50	2.48	54	2.75	200	10.08	236	11.52	225	10.43	371	17.7	344	16.54	390	19.95	50	2.51	220.33	10.68	368.33	18.06	1.70911e-12	-1.33284	down	1.85455e-13	0.993296	normal
c34452.graph_c1	32	1.04	35	1.03	43	1.35	343	11.13	367	11.66	361	10.6	198	6.24	175	5.4	134	4.78	36.67	1.14	357	11.13	169	5.47	1.38066e-40	-2.46957	down	2.4012e-09	-0.830034	normal
c40327.graph_c0	316	6.39	353	6.22	282	5.38	248	4.6	253	4.74	279	4.95	371	6.86	432	7.62	298	5.44	317	6	260	4.76	367	6.64	1.52142e-21	1.08036	up	9.21e-09	0.739819	normal
c40760.graph_c0	85	2.64	119	3.61	95	2.51	166	4.51	157	4.17	193	4.69	53	1.28	41	1.04	33	1.13	99.67	2.92	172	4.46	42.33	1.15	0.954167	0.0111183	normal	2.5909e-16	-1.75402	down
c27572.graph_c2	0	0	0	0	0	0	25	4.81	39	7.47	19	3.45	0	0	0	0	0	0	0	0	27.67	5.24	0	0	9.26405e-07	-4.89731	down	1.13739e-08	-4.98738	down
c19635.graph_c0	345	14.74	414	17.59	361	15.75	340	14.49	362	15.15	404	16.07	6	0.24	2	0.08	10	0.44	373.33	16.03	368.67	15.24	6	0.25	2.07872e-15	0.814812	normal	1.41376e-58	-5.50791	down
c19550.graph_c1	20	1.37	33	2.27	40	2.81	125	8.6	125	8.43	129	8.26	39	2.55	40	2.65	36	2.47	31	2.15	126.33	8.43	38.33	2.56	1.41148e-06	-1.21396	down	1.86278e-10	-1.45195	down
c40706.graph_c0	619	27.25	650	28.65	643	29.61	634	27.04	647	27.52	700	28.49	1096	38.48	1129	40.62	1157	43.48	637.33	28.5	660.33	27.68	1127.33	40.86	7.5725e-23	0.746024	normal	2.90237e-28	1.0252	up
c34704.graph_c0	4402	193.68	4132	181.55	4095	184.62	2841	125.65	3082	133.28	3083	126.59	669	28.11	600	25.38	606	26.6	4209.67	186.62	3002	128.51	625	26.7	4.12783e-189	1.28453	up	7.59905e-136	-2.00873	down
c32589.graph_c0	14	0.76	12	0.61	16	0.83	34	2.63	34	1.53	25	1.11	11	0.49	6	0.29	6	0.35	14	0.73	31	1.76	7.67	0.38	0.423558	-0.342438	normal	0.000352516	-1.67571	down
c31225.graph_c0	423	22	400	20.89	381	19.77	2427	123.86	2442	122.94	2401	114.22	300	14.77	347	17.28	281	14.12	401.33	20.89	2423.33	120.34	309.33	15.39	2.21162e-148	-1.79669	down	4.34067e-199	-2.71639	down
c39978.graph_c0	26	1.44	28	1.79	19	1.33	75	2.79	69	2.34	57	1.82	3	0.33	6	0.28	13	0.59	24.33	1.52	67	2.32	7.33	0.4	0.0331492	-0.658631	normal	1.03441e-11	-2.80314	down
c42038.graph_c0	51	5.32	52	5.45	40	4.25	0	0	0	0	0	0	11	1.09	11	1.11	14	1.46	47.67	5.01	0	0	12	1.22	7.0801e-15	6.89622	up	--	--	--
c38234.graph_c0	12	0.86	12	0.9	19	1.46	13	1.21	9	0.46	27	1.74	76	4.47	77	5.12	30	1.9	14.33	1.07	16.33	1.14	61	3.83	--	--	--	8.03787e-08	2.06116	up
c40935.graph_c1	4411	95.71	4843	109.28	4300	97.8	1288	25.52	1246	22.81	1365	23.74	267	3.14	274	3.72	175	1.86	4518	100.93	1299.67	24.02	238.67	2.91	0	2.59329	up	1.91401e-88	-2.19506	down
c36354.graph_c0	764	20.43	820	21.65	776	21.17	787	22.32	832	23.06	873	22.43	1851	49.92	1976	53.49	1649	46.04	786.67	21.08	830.67	22.6	1825.33	49.82	3.07167e-25	0.718485	normal	1.47633e-72	1.38307	up
c37439.graph_c0	300	21.69	303	23.36	340	24.58	152	10.15	159	10.28	148	10.03	69	5.22	78	5.77	58	4.6	314.33	23.21	153	10.15	68.33	5.2	8.72924e-48	1.8304	up	3.31827e-06	-0.908469	normal
c19842.graph_c1	85	3.29	87	3.36	80	3.17	278	10.82	241	9.16	268	9.68	543	20.07	545	20.26	421	16.24	84	3.27	262.33	9.89	503	18.86	1.22013e-07	-0.842726	normal	1.63802e-23	1.18033	up
c40260.graph_c1	326	12.63	367	13.78	358	13.03	233	8.03	282	10.35	281	9.27	288	9.93	301	10.87	168	6.02	350.33	13.15	265.33	9.22	252.33	8.94	2.92023e-27	1.19652	up	0.332642	0.165426	normal
c23317.graph_c0	1	0.03	2	0.19	0	0	41	1.5	41	1.38	45	1.86	5	0.37	5	0.16	3	0.1	1	0.07	42.33	1.58	4.33	0.21	2.07074e-08	-4.03924	down	5.00425e-09	-2.84954	down
c41325.graph_c2	1354	59.61	1303	64.93	1288	63.93	2284	70.02	2540	83.01	2534	74.04	862	46.17	946	51.47	758	43.7	1315	62.82	2452.67	75.69	855.33	47.11	0.0702136	-0.101751	normal	5.05859e-58	-1.26951	down
c27269.graph_c0	81	3.08	80	3.08	81	3.16	115	4.51	101	3.73	85	3.01	231	8.51	234	8.61	271	10.56	80.67	3.11	100.33	3.75	245.33	9.23	0.0226355	0.474544	normal	4.83509e-18	1.53238	up
c32183.graph_c0	155	2.72	159	2.42	148	2.44	755	12.5	865	13.98	896	13.46	479	7.52	529	8.46	338	5.77	154	2.53	838.67	13.31	448.67	7.25	2.53454e-54	-1.64333	down	1.31963e-08	-0.657125	normal
c30620.graph_c0	3636	146.25	3755	146.92	3891	159.75	1888	86.86	1848	82.59	2041	87.03	1432	62.51	1432	62.75	1372	62.63	3760.67	150.97	1925.67	85.49	1412	62.63	4.18313e-306	1.76318	up	0.0115852	-0.194503	normal
c34778.graph_c0	2	0.12	3	0.18	0	0	25	1.48	34	1.97	41	2.25	28	1.57	16	0.91	37	2.18	1.67	0.1	33.33	1.9	27	1.55	2.28272e-06	-3.17588	down	0.944041	-0.0300389	normal
c35304.graph_c0	2108	97.78	2188	99.15	2154	103.46	1545	81.56	1647	84.45	1679	80.6	2745	137.12	2769	137.28	2277	118.06	2150	100.13	1623.67	82.2	2597	130.82	2.01781e-130	1.20204	up	1.21142e-38	0.923989	normal
c29983.graph_c0	11	0.79	2	0.14	4	0.29	41	2.96	41	2.9	54	3.63	42	2.89	41	2.85	36	2.59	5.67	0.41	45.33	3.16	39.67	2.78	1.51932e-05	-2.09796	down	0.85676	0.0586658	normal
c39085.graph_c0	22	0.63	20	0.72	21	0.68	186	6.12	171	5.31	182	5.33	103	3.05	174	5.14	88	2.84	21	0.68	179.67	5.59	121.67	3.68	3.49988e-20	-2.27349	down	0.121421	-0.319764	normal
c36833.graph_c2	62	9.84	65	10.43	57	9.16	4	0.63	6	0.93	8	1.18	13	1.96	12	1.84	6	0.95	61.33	9.81	6	0.91	10.33	1.58	1.19473e-23	4.01881	up	--	--	--
c34084.graph_c0	232	10.55	249	11.04	236	10.55	1130	49.8	1231	53.06	1186	48.88	395	16.61	353	15.08	274	12	239	10.71	1182.33	50.58	340.67	14.56	1.3705e-65	-1.50774	down	1.32746e-50	-1.54637	down
c41323.graph_c1	5352	153.39	5147	149.07	5037	149.1	2239	67.6	2260	64.84	2389	65.78	2051	56.24	2237	62.66	1838	53.14	5178.67	150.52	2296	66.07	2042	57.35	0	1.97017	up	0.289251	0.0794257	normal
c37010.graph_c0	1711	80.58	1720	80.94	1545	74.57	541	25.63	555	25.72	604	26.58	313	14.1	297	13.46	316	14.88	1658.67	78.7	566.67	25.98	308.67	14.15	6.15548e-299	2.34493	up	3.45662e-08	-0.619853	normal
c35210.graph_c0	9	0.34	11	0.5	12	0.48	58	2.45	71	2.76	75	2.75	9	0.32	4	0.14	6	0.22	10.67	0.44	68	2.65	6.33	0.23	5.93464e-07	-1.82471	down	1.62433e-13	-3.03211	down
c38464.graph_c3	353	12.96	354	12.33	303	9.59	932	28.21	965	25.09	1086	33.13	215	6.79	207	6.32	177	5.57	336.67	11.63	994.33	28.81	199.67	6.23	3.18137e-19	-0.763271	normal	3.32125e-84	-2.05993	down
c19744.graph_c0	9	0.59	3	0.2	5	0.33	98	6.42	102	6.56	106	6.47	53	3.31	49	3.09	49	3.2	5.67	0.37	102	6.48	50.33	3.2	9.55955e-16	-3.26193	down	0.000886856	-0.757834	normal
c34906.graph_c0	41352	1314.76	41639	1309.69	41466	1349.87	9623	328.76	10185	339.56	10487	331.34	6996	216.22	6722	209.89	6648	215.04	41485.7	1324.77	10098.3	333.22	6788.67	213.72	0	2.83568	up	1.73635e-06	-0.319124	normal
c42308.graph_c0	0	0	1	0.02	1	0.02	53	1.28	40	0.94	35	0.78	1	0.02	10	0.23	5	0.12	0.67	0.01	42.67	1	5.33	0.12	1.75145e-08	-4.39224	down	1.28126e-07	-2.58466	down
c37151.graph_c0	17	1.13	21	1.4	30	1.97	3	0.19	6	0.38	6	0.36	18	1.1	13	0.8	13	0.83	22.67	1.5	5	0.31	14.67	0.91	6.35941e-08	2.82166	up	--	--	--
c29000.graph_c0	37	1.76	26	1.23	28	1.36	378	18.03	331	15.45	423	18.74	7	0.32	5	0.23	2	0.09	30.33	1.45	377.33	17.41	4.67	0.21	7.95673e-46	-2.81637	down	2.3757e-55	-5.85354	down
c34682.graph_c0	642	36.83	641	36.84	552	32.7	495	28.69	502	28.51	614	32.79	992	51.56	1035	54.03	831	44.35	611.67	35.46	537	30	952.67	49.98	1.02866e-29	0.985246	normal	1.75454e-29	1.07454	up
c40652.graph_c1	77	3.04	76	2.85	74	2.99	856	34.1	823	32.24	842	31.25	390	14.55	406	14.8	482	18.75	75.67	2.96	840.33	32.53	426	16.03	3.11586e-97	-2.66871	down	1.78463e-09	-0.719286	normal
c41201.graph_c0	6418	72.16	6327	72.16	5877	69.28	3627	43.21	3605	42.21	4030	43.67	2626	32.53	2699	32.96	2608	32.8	6207.33	71.2	3754	43.03	2644.33	32.76	0	1.52283	up	0.000525554	-0.250924	normal
c27648.graph_c0	464	24.51	472	24.92	463	25.04	234	12.41	211	10.95	236	11.63	276	13.92	234	11.89	298	15.71	466.33	24.82	227	11.66	269.33	13.84	3.74765e-73	1.83231	up	0.000925536	0.502163	normal
c37160.graph_c0	225	10.12	203	9.2	192	8.76	396	17.99	319	13.96	436	18.39	141	6.13	127	5.5	130	5.77	206.67	9.36	383.67	16.78	132.67	5.8	0.487721	-0.0935409	normal	1.27816e-17	-1.2712	down
c32151.graph_c1	168	6.14	172	6.11	159	5.72	593	20.71	608	20.63	698	22.63	477	15.91	449	15.11	376	13.2	166.33	5.99	633	21.32	434	14.74	3.30454e-25	-1.12687	down	0.00506936	-0.294396	normal
c36478.graph_c0	62	2.11	72	2.49	73	2.66	115	4.6	105	3.71	142	5.06	272	9	268	9.37	236	8.5	69	2.42	120.67	4.46	258.67	8.96	0.979285	-0.00573104	normal	9.00043e-19	1.34426	up
c28932.graph_c0	8	0.54	4	0.22	13	0.72	62	3.84	50	2.65	52	2.72	42	2.59	37	2.08	25	1.42	8.33	0.49	54.67	3.07	34.67	2.03	1.04577e-05	-1.85121	down	0.183145	-0.407537	normal
c23139.graph_c0	51	2.37	59	2.74	33	1.62	194	9.07	204	9.38	232	10.08	189	8.4	167	7.48	129	5.99	47.67	2.24	210	9.51	161.67	7.29	2.96015e-11	-1.33206	down	0.436213	-0.129615	normal
c36440.graph_c0	156	3.06	156	3.05	160	3.24	1053	20.75	1070	20.54	1044	19.07	553	10.26	536	9.98	475	9.27	157.33	3.12	1055.67	20.12	521.33	9.84	1.41521e-84	-1.94635	down	2.20214e-17	-0.76813	normal
c32245.graph_c0	43	4.47	29	3.07	23	2.14	32	3.03	50	4.47	49	4.49	148	13.47	119	11.13	82	8.31	31.67	3.23	43.67	4	116.33	10.97	0.329786	0.328536	normal	3.47099e-11	1.63184	up
c31753.graph_c0	9	0.99	24	2.66	16	1.8	79	8.67	66	7.14	57	5.85	91	9.55	55	5.86	65	7.16	16.33	1.82	67.33	7.22	70.33	7.52	0.000508568	-1.2237	down	0.255436	0.30401	normal
c38611.graph_c0	1259	52.19	1318	53.5	1401	58	1259	45.14	1217	43.69	1285	42.5	306	10.95	307	10.72	242	8.44	1326	54.56	1253.67	43.78	285	10.04	5.82544e-45	0.877855	normal	1.01399e-84	-1.88579	down
c31593.graph_c0	4	0.61	1	0.05	2	0.21	19	0.97	23	1.03	24	1.05	6	1	4	0.22	11	0.6	2.33	0.29	22	1.02	7	0.61	0.000871352	-2.21519	down	0.0137913	-1.2885	down
c37742.graph_c0	1016	39.75	981	38.51	1042	42	314	12.67	333	13.03	397	14.68	142	5.33	131	5.06	129	5.21	1013	40.09	348	13.46	134	5.2	1.25211e-185	2.33824	up	5.37135e-15	-1.11723	down
c27644.graph_c0	89	2.4	98	2.3	84	2.03	485	11.52	483	11.19	490	10.78	279	6.28	253	6.36	198	4.65	90.33	2.24	486	11.16	243.33	5.76	7.05749e-34	-1.62591	down	7.04199e-10	-0.750168	normal
c40901.graph_c0	1276	17.66	1463	21.73	1313	18.96	675	8.52	673	8.39	646	7.74	744	9.39	903	11.03	578	7.02	1350.67	19.45	664.67	8.22	741.67	9.15	2.01248e-149	1.81687	up	0.000636976	0.397229	normal
c39705.graph_c1	58	1.77	40	1.22	37	1.16	11	0.34	15	0.45	11	0.31	8	0.23	7	0.21	5	0.15	45	1.38	12.33	0.37	6.67	0.2	1.22791e-12	2.59376	up	--	--	--
c40714.graph_c1	6	1.25	8	1.74	6	1.28	22	4.66	30	6.32	24	4.81	3	0.61	7	1.44	2	0.43	6.67	1.42	25.33	5.26	4	0.83	0.0365865	-1.07483	down	7.08786e-05	-2.22273	down
c41383.graph_c1	88	3.17	85	3.05	101	3.73	202	7.32	230	8.14	249	8.37	1243	42.75	1131	39.15	1174	42.16	91.33	3.32	227	7.94	1182.67	41.35	0.00183972	-0.511026	normal	6.68968e-136	2.62901	up
c36729.graph_c0	1024	140.02	913	124.79	1004	141.23	419	49.06	428	51.37	490	52.82	157	12.62	129	10.75	144	11.45	980.33	135.35	445.67	51.08	143.33	11.61	1.68573e-134	1.93415	up	2.73124e-24	-1.37595	down
c34449.graph_c0	13	0.42	21	0.89	20	0.62	10	0.3	1	0.03	5	0.15	34	1.03	22	0.65	24	0.73	18	0.64	5.33	0.16	26.67	0.8	--	--	--	6.0129e-06	2.38132	up
c35817.graph_c0	3719	160.91	3662	159.94	3596	160.85	1714	76.63	1658	72.03	1771	70.41	2586	119.6	2338	107.41	2345	114.4	3659	160.57	1714.33	73.02	2423	113.8	0	1.89025	up	1.36764e-22	0.750346	normal
c36241.graph_c0	50	1.85	35	1.28	37	1.36	197	6.87	174	5.96	159	5.24	234	7.87	218	7.15	165	5.88	40.67	1.5	176.67	6.02	205.67	6.97	1.85709e-09	-1.31402	down	0.00494298	0.457828	normal
c36906.graph_c0	2195	84.58	2030	73.24	2174	84.93	2226	84.84	2267	79.69	2484	85.21	6267	219.86	5855	213.63	6277	221.89	2133	80.92	2325.67	83.25	6133	218.46	2.95904e-40	0.673508	normal	2.91134e-98	1.65322	up
c28540.graph_c0	20	0.63	27	0.86	39	1.26	29	0.93	27	0.81	37	1.1	0	0	5	0.16	1	0.03	28.67	0.92	31	0.95	2	0.06	0.0590039	0.674676	normal	1.12101e-07	-3.29466	down
c37026.graph_c3	3754	103.29	3786	103.87	3474	98.14	5094	141.32	5283	142.96	6082	156.32	2307	60.59	2213	58.46	2272	62.29	3671.33	101.77	5486.33	146.87	2264	60.45	1.49045e-06	0.219313	normal	4.19932e-40	-1.01883	down
c19638.graph_c0	383	14.84	340	13.15	346	13.75	1114	43.43	1279	48.72	1194	43.19	137	5.07	175	6.52	160	6.18	356.33	13.91	1195.67	45.11	157.33	5.92	4.70143e-29	-0.948529	normal	3.18138e-114	-2.66498	down
c40394.graph_c0	4142	236.62	4333	237.76	4182	239.29	1323	84.89	1359	85.65	1457	85.62	846	46.9	792	43.15	768	43.92	4219	237.89	1379.67	85.39	802	44.66	0	2.40943	up	1.25389e-10	-0.529632	normal
c23527.graph_c0	23	1.62	24	1.63	23	1.54	13	1.08	15	1.86	15	0.87	1	0.16	1	0.06	1	0.16	23.33	1.6	14.33	1.27	1	0.13	0.000375007	1.45352	up	--	--	--
c31880.graph_c0	130	4.35	138	3.77	111	3.33	180	5.69	185	5.37	197	5.58	311	8.09	351	8.45	315	8.05	126.33	3.82	187.33	5.55	325.67	8.2	0.150433	0.227382	normal	1.91108e-15	1.04534	up
c36788.graph_c2	6	0.82	11	1.77	13	1.8	110	14.84	114	15.21	120	15.18	40	5.44	32	4.21	28	3.81	10	1.46	114.67	15.08	33.33	4.49	2.37909e-15	-2.66139	down	4.89047e-10	-1.51184	down
c34920.graph_c0	12	0.67	10	0.56	13	0.74	26	1.45	30	1.64	33	1.71	4	0.21	4	0.21	5	0.28	11.67	0.66	29.67	1.6	4.33	0.23	0.229986	-0.527441	normal	7.60993e-06	-2.33825	down
c32174.graph_c0	162	2.38	175	2.56	149	2.25	110	1.63	133	1.92	141	1.94	58	0.82	53	0.75	60	0.88	162	2.4	128	1.83	57	0.82	2.98478e-13	1.13294	up	2.7658e-05	-0.900939	normal
c31023.graph_c1	12915	514.16	12090	480.53	11805	481.85	16030	642.06	16615	650.28	17654	656.11	29406	1118.62	28202	1079.41	32762	1301.2	12270	492.18	16766.3	649.48	30123.3	1166.41	1.95637e-23	0.347145	normal	2.33902e-35	1.10361	up
c34198.graph_c0	13	1.05	14	1.14	18	1.49	19	1.54	35	2.79	34	2.57	0	0	0	0	0	0	15	1.23	29.33	2.3	0	0	0.721166	-0.159069	normal	5.59142e-09	-5.06089	down
c39720.graph_c0	845	41.14	802	39.07	752	37.51	415	20.3	442	21.15	450	20.45	206	9.58	173	8.1	175	8.5	799.67	39.24	435.67	20.63	184.67	8.73	1.02554e-100	1.67123	up	1.09547e-14	-0.983349	normal
c40662.graph_c3	2976	38.97	3110	39.39	2916	41.54	2467	35.71	2557	35.95	2659	37.3	3341	44.35	3930	48.19	2911	36.54	3000.67	39.97	2561	36.32	3394	43.03	3.52693e-128	1.02542	up	1.83382e-16	0.651313	normal
c19609.graph_c0	64	2.57	71	2.84	67	2.73	253	10.15	312	12.23	294	11.02	88	3.33	73	2.79	97	3.84	67.33	2.71	286.33	11.13	86	3.32	1.26365e-14	-1.28396	down	1.60019e-17	-1.46749	down
c27001.graph_c0	192	8.29	224	9.66	224	9.91	44	1.91	38	1.61	16	0.64	0	0	0	0	1	0.04	213.33	9.29	32.67	1.39	0.33	0.01	1.34939e-17	3.38364	up	--	--	--
c36237.graph_c0	502	11.62	530	12.08	464	10.95	743	17.25	883	20.26	722	15.59	307	6.62	371	7.99	258	6	498.67	11.55	782.67	17.7	312	6.87	0.14389	0.14364	normal	2.18958e-18	-1.08002	down
c37099.graph_c0	11	0.69	12	0.8	8	0.54	73	4.57	51	3.15	74	4.36	49	3	66	4.06	31	1.93	10.33	0.68	66	4.03	48.67	3	1.28831e-06	-1.8269	down	0.511103	-0.196331	normal
c29246.graph_c0	16	0.38	6	0.14	13	0.31	94	2.22	74	1.71	78	1.71	34	0.76	26	0.59	28	0.65	11.67	0.28	82	1.88	29.33	0.67	2.79385e-08	-1.96922	down	1.26975e-05	-1.21161	down
c40341.graph_c0	115	2.37	115	2.1	123	2.18	505	8.83	487	8.48	520	8.3	132	2.22	152	2.54	118	2.2	117.67	2.22	504	8.54	134	2.32	1.16482e-25	-1.29758	down	1.90494e-37	-1.65607	down
c41582.graph_c0	5	0.52	4	0.42	6	0.63	6	0.62	2	0.2	6	0.58	99	9.74	119	11.88	89	9.19	5	0.52	4.67	0.47	102.33	10.27	--	--	--	9.26316e-28	4.48785	up
c32343.graph_c0	28	3.32	22	2.97	33	2.93	17	2.66	8	1.45	30	4.78	11	1.11	25	2.5	13	1.15	27.67	3.07	18.33	2.96	16.33	1.59	0.00110717	1.35844	up	0.87978	0.0837206	normal
c38710.graph_c2	35	4.52	211	27.28	106	13.84	21	2.75	21	2.69	84	10.07	21	2.63	20	2.54	0	0	117.33	15.21	42	5.17	13.67	1.72	0.0147084	1.9877	up	0.364031	-0.926143	normal
c19627.graph_c0	35	3.26	59	5.6	27	2.64	209	19.4	209	19.09	282	24.43	326	28.88	338	30.4	338	31.39	40.33	3.83	233.33	20.97	334	30.22	5.75339e-15	-1.71718	down	1.77223e-08	0.771674	normal
c29364.graph_c0	2095	28.06	1906	25.36	1833	25.5	3601	51.4	3745	53.34	3953	52.74	10263	126.58	10586	130.95	10352	132.64	1944.67	26.31	3766.33	52.49	10400.3	130.06	0.00184516	-0.15616	normal	2.8697e-140	1.71797	up
c35557.graph_c0	129	2.21	151	2.58	112	1.97	594	10.28	624	10.53	646	10.35	605	9.94	643	10.6	619	10.59	130.67	2.25	621.33	10.39	622.33	10.38	1.18056e-34	-1.44908	down	0.0104418	0.25498	normal
c41324.graph_c0	81	12.4	66	10.22	68	10.69	19	2.88	22	3.3	41	5.83	26	3.78	21	3.11	21	3.21	71.67	11.1	27.33	4	22.67	3.37	1.30357e-14	2.1624	up	0.984026	-0.00910603	normal
c39945.graph_c4	1034	16.03	1136	17.29	1032	17.31	4926	74.06	5006	74.2	5382	75.3	4079	58.12	4432	61.93	3417	50.9	1067.33	16.88	5104.67	74.52	3976	56.98	5.5082e-205	-1.45967	down	0.117894	-0.113627	normal
c41017.graph_c0	1093	85.42	1038	73.95	1137	78.8	641	45.84	652	40.31	634	42.29	689	50.72	679	52.02	567	40.85	1089.33	79.39	642.33	42.81	645	47.86	6.45546e-105	1.55756	up	0.00965351	0.252203	normal
c34197.graph_c0	3757	137.22	4099	147.45	3714	139.08	151	5.28	126	4.74	150	4.85	234	7.93	219	8.15	180	6.23	3856.67	141.25	142.33	4.96	211	7.44	0	5.5496	up	2.23299e-07	0.810185	normal
c32613.graph_c0	3	0.08	2	0.06	3	0.08	26	0.73	40	1.06	23	0.58	7	0.18	7	0.18	6	0.17	2.67	0.07	29.67	0.79	6.67	0.18	6.19808e-05	-2.47309	down	0.000250205	-1.79295	down
c35567.graph_c0	157	5.82	149	5.35	171	6.98	748	26.47	812	28.26	776	26.14	540	18.09	489	16.04	388	13.51	159	6.05	778.67	26.96	472.33	15.88	8.54731e-44	-1.49165	down	6.71619e-06	-0.475143	normal
c35856.graph_c0	1193	41.37	1282	44.45	1234	44.56	442	15.25	505	17.29	572	18.73	290	9.23	232	7.47	221	7.44	1236.33	43.46	506.33	17.09	247.67	8.05	8.99075e-181	2.08514	up	9.81262e-10	-0.776781	normal
c34120.graph_c1	275	9.25	241	8.09	216	7.45	196	6.64	190	6.28	228	7.16	204	6.56	237	7.66	208	6.98	244	8.26	204.67	6.69	216.33	7.07	5.82462e-16	1.04831	up	0.0247077	0.331135	normal
c30555.graph_c0	17	0.45	21	0.55	13	0.33	65	1.71	70	1.77	73	1.74	110	2.72	116	2.83	90	2.25	17	0.44	69.33	1.74	105.33	2.6	0.000191708	-1.20752	down	5.19098e-05	0.842152	normal
c37842.graph_c0	108	12.72	85	9.59	107	10.76	57	5.67	62	7.2	61	6.39	87	8.32	90	8.82	84	8.57	100	11.02	60	6.42	87	8.57	2.67187e-13	1.52266	up	0.000539278	0.777913	normal
c29757.graph_c2	2528	83.8	2638	87.2	2274	77.31	2412	80.49	2576	83.93	2647	81.94	993	31.45	1065	33.94	880	29.09	2480	82.77	2545	82.12	979.33	31.49	8.07172e-52	0.759004	normal	2.02889e-52	-1.1273	down
c35113.graph_c0	39	1.65	45	1.63	46	1.94	16	0.7	17	0.75	10	0.34	0	0	4	0.25	3	0.11	43.33	1.74	14.33	0.6	2.33	0.12	3.27005e-11	2.33288	up	--	--	--
c33757.graph_c0	11	0.81	10	0.73	16	1.23	35	2.6	61	4.42	56	4.93	15	1.06	28	2.84	20	1.61	12.33	0.92	50.67	3.98	21	1.84	0.00225327	-1.20022	down	0.00531471	-0.986835	normal
c38947.graph_c2	178	11.05	159	9.64	138	8.78	203	12.13	192	11.55	256	14.6	507	30.05	544	32.18	456	28.52	158.33	9.82	217	12.76	502.33	30.25	0.0228521	0.343384	normal	2.05809e-33	1.45747	up
c38501.graph_c0	127	2.24	154	2.77	132	2.36	162	3.13	183	3.38	184	3.2	356	5.71	424	7.06	260	4.38	137.67	2.46	176.33	3.24	346.67	5.72	0.00455725	0.438256	normal	3.61971e-16	1.21047	up
c35533.graph_c0	738	12.12	748	12.24	721	12.17	922	15.31	964	15.58	951	14.6	3177	49.96	2977	46.96	2515	41.21	735.67	12.18	945.67	15.16	2889.67	46.04	4.15387e-10	0.43397	normal	1.27141e-127	1.85526	up
c42035.graph_c0	18	1.24	26	1.8	27	1.9	130	8.98	127	8.61	145	9.32	73	4.86	57	3.79	69	4.75	23.67	1.65	134	8.97	66.33	4.47	5.48683e-11	-1.68129	down	0.000271643	-0.751773	normal
c39183.graph_c1	774	21.5	746	20.66	674	19.22	335	9.38	315	8.6	345	8.95	154	4.09	128	3.42	137	3.8	731.33	20.46	331.67	8.98	139.67	3.77	5.12591e-113	1.93476	up	4.22954e-12	-0.990857	normal
c35603.graph_c0	1117	59.49	1153	61.05	1033	56.12	1180	63.16	1173	61.65	1237	61.89	2626	133.91	2348	120.42	2438	130.29	1101	58.89	1196.67	62.23	2470.67	128.21	5.44466e-29	0.676022	normal	4.93531e-58	1.29727	up
c34844.graph_c0	79	2.45	104	3.43	80	2.76	434	14.26	440	14.38	437	13.48	791	24.14	790	24.75	608	20.06	87.67	2.88	437	14.04	729.67	22.98	8.27525e-27	-1.51607	down	3.92254e-22	0.981944	normal
c22892.graph_c0	29	0.79	38	1.03	36	1	111	3.04	127	3.39	136	3.45	123	3.22	147	3.84	107	2.9	34.33	0.94	124.67	3.29	125.67	3.32	9.47653e-06	-1.0502	down	0.168984	0.257873	normal
c33150.graph_c0	21	0.68	36	1.22	46	1.61	7	0.25	6	0.23	8	0.26	0	0	0	0	1	0.06	34.33	1.17	7	0.25	0.33	0.02	4.60685e-11	2.97131	up	--	--	--
c23983.graph_c0	4	0.6	12	1.67	13	1.9	43	6.22	30	4.36	48	6.62	26	3.68	17	2.4	32	4.74	9.67	1.39	40.33	5.73	25	3.61	0.0063144	-1.21269	down	0.267673	-0.411433	normal
c31429.graph_c0	51	2.07	28	1.04	49	1.9	19	0.88	20	0.75	18	0.64	23	0.83	20	0.71	21	1.28	42.67	1.67	19	0.76	21.33	0.94	2.65111e-08	1.92088	up	0.345513	0.401023	normal
c33724.graph_c0	56	1.87	26	0.89	56	1.94	220	7.52	230	7.72	251	7.86	171	6.21	138	4.44	129	6.25	46	1.57	233.67	7.7	146	5.63	2.47721e-13	-1.53144	down	0.00624272	-0.426288	normal
c38052.graph_c0	70	1.88	61	1.64	68	1.88	208	5.65	224	5.93	268	6.74	227	5.85	203	5.28	158	4.24	66.33	1.8	233.33	6.11	196	5.12	8.28041e-09	-1.00822	down	0.984813	-0.00334088	normal
c40404.graph_c2	165	3.82	186	4.3	197	4.77	343	7.17	316	8.08	406	9.06	697	14.82	754	15.77	511	11.1	182.67	4.3	355	8.1	654	13.9	0.236517	-0.157896	normal	7.24431e-21	1.12247	up
c37763.graph_c0	1546	33.85	1571	33.55	1513	33.1	1428	31.78	1542	33.49	1581	32.48	2724	57.65	2875	62.73	2150	48.7	1543.33	33.5	1517	32.58	2583	56.36	4.94345e-54	0.821927	normal	1.01359e-36	1.01145	up
c32533.graph_c0	67	6.49	53	5.16	51	5.04	56	5.41	52	4.94	47	4.24	14	1.29	11	1.03	23	2.22	57	5.56	51.67	4.86	16	1.51	0.00026845	0.924787	normal	0.000146962	-1.38338	down
c27918.graph_c0	44353	2113.86	43084	2048.95	41470	2038.49	7135	341.9	7251	340.02	7735	341.4	4423	197.01	4219	191.63	3997	187.46	42969	2067.1	7373.67	341.11	4213	192.03	0	3.33967	up	7.09431e-19	-0.555187	normal
c36194.graph_c0	3	0.13	7	0.31	7	0.32	24	1.07	21	0.92	23	0.95	14	0.59	17	0.72	5	0.22	5.67	0.25	22.67	0.98	12	0.51	0.0389304	-1.1344	down	0.178044	-0.648169	normal
c30607.graph_c0	37	1.31	42	1.48	42	1.52	256	9.09	245	8.5	264	8.7	23	0.78	39	1.32	35	1.23	40.33	1.44	255	8.76	32.33	1.11	3.19777e-22	-1.85029	down	1.69772e-37	-2.69669	down
c35275.graph_c0	8517	412.68	8302	402.91	8268	413.19	6830	360.89	6903	358.16	7592	375.16	2706	135.81	2511	126.61	2703	140.98	8362.33	409.59	7108.33	364.74	2640	134.47	8.59873e-207	1.03239	up	1.12993e-51	-1.17067	down
c36239.graph_c0	17	1.26	6	0.45	10	0.76	53	3.93	63	4.59	56	3.87	32	2.26	51	3.64	26	1.97	11	0.82	57.33	4.13	36.33	2.62	7.32096e-05	-1.53991	down	0.183798	-0.408134	normal
c19397.graph_c0	6	0.27	2	0.09	2	0.09	25	1.13	23	1.02	31	1.3	10	0.43	3	0.13	3	0.13	3.33	0.15	26.33	1.15	5.33	0.23	0.000714733	-2.02589	down	0.000327693	-1.90803	down
c35089.graph_c0	85	5.77	64	4.32	63	4.42	276	18.78	301	20.13	336	21.11	146	9.24	136	8.83	168	11.28	70.67	4.84	304.33	20.01	150	9.78	1.82902e-15	-1.30107	down	7.50127e-07	-0.757136	normal
c29801.graph_c0	40	1.46	26	0.92	43	1.62	369	13.57	349	12.66	389	13.23	224	7.89	206	7.45	209	7.75	36.33	1.33	369	13.15	213	7.7	1.11991e-41	-2.52866	down	2.63753e-05	-0.538276	normal
c37121.graph_c0	128	2.31	114	2.12	146	2.72	507	9.24	541	9.67	548	9.5	728	12.7	689	12.07	548	9.93	129.33	2.38	532	9.47	655	11.57	1.12692e-23	-1.23847	down	7.17669e-08	0.544751	normal
c29923.graph_c0	3	0.19	3	0.19	2	0.14	66	4.37	63	4.05	61	3.69	11	0.69	17	1.07	13	0.83	2.67	0.17	63.33	4.04	13.67	0.86	4.97679e-11	-3.54602	down	2.97336e-08	-1.90613	down
c28068.graph_c0	145	1.96	110	1.48	134	1.86	916	12.52	910	12.12	1057	13.37	648	8.39	644	8.37	495	6.68	129.67	1.77	961	12.67	595.67	7.81	8.64451e-80	-2.08551	down	4.38642e-06	-0.441596	normal
c41476.graph_c2	1118	58.4	1115	55.06	1079	55.95	5217	330.28	5211	325.28	5446	322.61	3463	185	3510	183.25	3283	188.94	1104	56.47	5291.33	326.06	3418.67	185.73	5.65487e-221	-1.46336	down	5.30448e-09	-0.378191	normal
c34506.graph_c1	1	0.33	0	0	2	0.65	22	6.9	22	6.98	37	11.09	0	0	1	0.32	0	0	1	0.33	27	8.32	0.33	0.11	9.35504e-06	-3.40115	down	3.19438e-08	-4.45388	down
c27959.graph_c0	12	0.41	22	0.75	15	0.53	148	5.12	201	6.79	179	5.74	107	3.51	140	4.62	106	3.63	16.33	0.56	176	5.88	117.67	3.92	6.37145e-21	-2.59385	down	0.0755166	-0.329216	normal
c41128.graph_c1	16	1.14	6	0.43	21	1.53	92	6.57	74	5.18	70	4.65	178	12.17	142	9.75	182	12.99	14.33	1.03	78.67	5.47	167.33	11.64	4.48432e-06	-1.62096	down	3.06963e-11	1.33004	up
c39941.graph_c0	40	1.64	37	1.28	29	1.03	66	2.45	69	2.79	64	2.24	166	5.89	154	5.43	152	5.34	35.33	1.32	66.33	2.49	157.33	5.55	0.699089	-0.112488	normal	4.94638e-15	1.4836	up
c41259.graph_c1	835	8.65	840	9.36	861	10.83	538	5.76	606	6.42	629	6.12	929	9.33	877	8.93	929	9.76	845.33	9.61	591	6.1	911.67	9.34	9.12237e-71	1.31345	up	4.40609e-19	0.879093	normal
c41450.graph_c1	17	1.21	31	2.21	16	1.16	11	0.78	7	0.49	2	0.13	22	1.49	8	0.55	19	1.35	21.33	1.53	6.67	0.47	16.33	1.13	9.47603e-06	2.32642	up	--	--	--
c28747.graph_c0	59	6.02	48	4.99	62	6.37	102	10.42	124	12.65	160	15.54	35	3.26	34	3.06	26	2.68	56.33	5.79	128.67	12.87	31.67	3	0.0877576	-0.384205	normal	3.21412e-12	-1.74237	down
c41691.graph_c1	33	5.43	36	6	33	5.5	9	1.46	12	1.94	12	1.83	13	2.03	7	1.12	4	0.66	34	5.64	11	1.74	8	1.27	1.49336e-09	2.35521	up	--	--	--
c29613.graph_c0	3	0.29	5	0.49	5	0.5	65	6.3	77	7.34	62	5.61	143	13.32	145	13.67	131	12.81	4.33	0.43	68	6.42	139.67	13.27	8.89206e-11	-3.0375	down	8.25143e-11	1.27504	up
c34152.graph_c0	38	4.13	34	3.53	27	2.84	235	24.36	258	26.54	257	25.27	15	1.47	25	2.69	20	2.06	33	3.5	250	25.39	20	2.07	5.7253e-25	-2.10781	down	8.46232e-45	-3.34439	down
c34224.graph_c0	21	1.58	21	1.55	24	1.85	12	0.93	7	0.54	11	0.8	42	2.98	66	4.72	53	3.88	22	1.66	10	0.76	53.67	3.86	3.51142e-05	1.86079	up	1.60958e-11	2.57645	up
c31524.graph_c0	217	40.04	198	37.05	211	39.32	267	48.65	345	62.35	295	50.48	50	8.74	36	6.44	55	10.15	208.67	38.8	302.33	53.83	47	8.44	0.0494595	0.261187	normal	2.39742e-34	-2.4063	down
c37039.graph_c0	37	3.89	22	2.32	35	3.74	105	10.98	136	14.24	114	11.14	68	7.22	111	11.48	79	9.21	31.33	3.32	118.33	12.12	86	9.3	1.67624e-05	-1.10578	down	0.357221	-0.210034	normal
c22909.graph_c0	4238	287.42	4193	285.53	3889	270	3168	216.21	3406	228.03	3604	228.99	5611	365.06	5262	345.29	6127	416.44	4106.67	280.98	3392.67	224.41	5666.67	375.6	8.91433e-145	1.07289	up	1.48087e-27	0.998301	normal
c28470.graph_c0	6	0.31	0	0	3	0.15	25	1.15	37	1.58	31	1.3	6	0.27	2	0.09	10	0.47	3	0.15	31	1.34	6	0.28	8.14732e-05	-2.3798	down	0.000100328	-1.96355	down
c38619.graph_c0	176	3.46	157	3.11	176	3.69	658	13.03	665	12.56	736	13.84	674	12.71	658	12.34	615	12.22	169.67	3.42	686.33	13.14	649	12.42	2.84701e-30	-1.21502	down	0.0724553	0.170881	normal
c38049.graph_c0	488	7.72	555	8.95	474	8.07	1421	27.03	1500	26.84	1499	26.27	272	4.89	256	4.26	248	4.45	505.67	8.25	1473.33	26.71	258.67	4.53	5.431e-25	-0.745721	normal	5.79637e-124	-2.25415	down
c33362.graph_c0	26	3.02	17	1.98	33	3.89	14	1.61	7	0.8	17	1.83	17	1.88	15	1.68	27	3.13	25.33	2.96	12.67	1.41	19.67	2.23	6.87883e-05	1.73931	up	--	--	--
c38970.graph_c5	11412	448.95	11934	461.63	11467	463.6	7111	266.51	6999	257.08	7348	257.71	6528	221.25	6740	230.45	6260	233.48	11604.3	458.06	7152.67	260.43	6509.33	228.39	0	1.49467	up	0.0791025	0.115562	normal
c32029.graph_c0	372	13.01	401	13.96	321	11.49	1468	51.59	1467	50.34	1577	51.42	286	9.57	314	10.53	280	9.75	364.67	12.82	1504	51.12	293.33	9.95	6.40906e-59	-1.24603	down	1.77106e-115	-2.10268	down
c19960.graph_c0	5	0.17	4	0.14	9	0.32	63	2.18	65	2.2	49	1.57	1	0.03	2	0.07	0	0	6	0.21	59	1.98	1	0.03	6.36761e-08	-2.40646	down	7.89121e-14	-4.85202	down
c22974.graph_c0	166	6.54	142	5.8	168	6.9	584	24.03	564	23	575	21.45	596	22.48	545	20.75	571	22.59	158.67	6.41	574.33	22.83	570.67	21.94	4.51246e-20	-1.05637	down	0.0220743	0.242714	normal
c35811.graph_c0	48	1.94	29	1.17	21	0.94	123	5.12	133	5.54	162	6.45	207	8.24	200	8.4	178	7.73	32.67	1.35	139.33	5.7	195	8.12	4.76478e-07	-1.27803	down	3.6532e-06	0.732756	normal
c28074.graph_c1	34	0.76	42	0.93	39	0.89	217	4.88	239	5.24	290	6.04	216	4.6	191	4.09	247	5.49	38.33	0.86	248.67	5.39	218	4.73	4.82591e-21	-1.88226	down	0.674349	0.0725134	normal
c29063.graph_c0	0	0	2	0.08	0	0	31	1.18	28	1.04	45	1.59	9	0.33	11	0.42	16	0.6	0.67	0.03	34.67	1.27	12	0.45	2.72846e-07	-4.10072	down	0.00432747	-1.20812	down
c31451.graph_c0	402	7.82	396	7.52	351	6.92	629	12.81	697	13.72	743	13.97	1426	26.95	1346	25.21	1327	26.43	383	7.42	689.67	13.5	1366.33	26.2	0.597959	-0.0505328	normal	1.01611e-46	1.23783	up
c41775.graph_c0	4631	281.93	4751	289.38	4685	291.76	1563	95.39	1551	92.76	1657	94.06	342	19.86	374	21.91	378	22.96	4689	287.69	1590.33	94.07	364.67	21.58	0	2.35667	up	3.53896e-87	-1.86645	down
c41178.graph_c1	87	14.1	104	16.97	102	16.73	137	22.38	160	25.9	190	29.04	344	53.22	335	53.08	305	49.93	97.67	15.93	162.33	25.77	328	52.08	0.721166	0.0675727	normal	5.49047e-20	1.26203	up
c40795.graph_c0	1388	45.36	1548	48.98	1478	49.56	526	13.98	545	14.7	576	15.67	243	7.41	268	7.73	203	6.09	1471.33	47.97	549	14.78	238	7.08	3.89355e-243	2.21802	up	8.5582e-17	-0.955089	normal
c39443.graph_c1	0	0	0	0	0	0	43	2.06	40	1.88	47	2.09	0	0	0	0	0	0	0	0	43.33	2.01	0	0	1.18349e-08	-5.46448	down	2.84647e-11	-5.57053	down
c40164.graph_c1	1653	23.48	1959	28.61	1754	24.02	1383	15.46	1390	14.65	1357	13.97	1292	15.53	1617	17.78	953	11.3	1788.67	25.37	1376.67	14.69	1287.33	14.87	3.00584e-77	1.17247	up	0.248145	0.140503	normal
c32580.graph_c2	7	0.33	3	0.14	2	0.1	44	2	36	1.66	34	1.49	16	0.72	7	0.32	3	0.14	4	0.19	38	1.72	8.67	0.39	1.5429e-05	-2.31602	down	7.99221e-05	-1.80075	down
c29421.graph_c0	180	5.07	152	4.22	180	5.17	367	10.47	378	10.53	390	10.31	150	4.5	145	3.94	117	3.32	170.67	4.82	378.33	10.44	137.33	3.92	0.00520922	-0.349579	normal	5.39804e-19	-1.20883	down
c41724.graph_c0	197	2.35	253	2.99	198	2.87	116	1.65	108	1.8	117	1.83	151	1.91	147	2.07	108	1.74	216	2.74	113.67	1.76	135.33	1.91	5.0525e-30	1.71479	up	0.00715397	0.492554	normal
c29943.graph_c0	47	11.16	54	13.07	48	11.45	90	20.86	77	17.88	75	16.48	215	48.35	261	60.43	198	47.05	49.67	11.89	80.67	18.41	224.67	51.94	0.715358	0.0935217	normal	6.98232e-23	1.71052	up
c39843.graph_c0	4703	75.3	5088	84.94	4802	84.95	1469	27.1	1574	28.69	1547	26.42	1047	15.47	1093	17.4	862	15.24	4864.33	81.73	1530	27.4	1000.67	16.04	0	2.46454	up	9.83725e-06	-0.365577	normal
c41859.graph_c0	3	0.07	2	0.05	0	0	243	5.82	250	5.84	195	4.33	10	0.23	11	0.25	8	0.19	1.67	0.04	229.33	5.33	9.67	0.22	4.34751e-26	-5.86614	down	1.88886e-42	-4.21712	down
c35331.graph_c0	43	4.76	26	2.9	28	3.16	130	14.32	131	14.23	104	10.71	19	2	15	1.6	18	1.99	32.33	3.61	121.67	13.09	17.33	1.86	1.64768e-05	-1.10577	down	2.67678e-18	-2.5102	down
c34897.graph_c0	143	15.13	145	14.25	128	13.38	217	15.4	212	14.43	233	15.18	389	32.94	416	34.38	315	26.58	138.67	14.25	220.67	15	373.33	31.3	0.399621	0.126406	normal	1.20498e-15	1.00143	up
c38635.graph_c0	169312	7068.8	165803	6911.34	161946	6930.86	73817	3092.47	75969	3112.72	88862	3457.72	725173	29002.3	647767	26072.4	711225	29705.7	165687	6970.33	79549.3	3220.97	694722	28260.1	0	1.8579	up	0	3.37988	up
c39399.graph_c0	1	0.15	4	0.18	0	0	60	3.93	52	4.19	42	2.47	7	0.27	6	0.22	5	0.41	1.67	0.11	51.33	3.53	6	0.3	2.43745e-09	-3.78776	down	8.40628e-10	-2.7096	down
c37749.graph_c0	942	29.52	1001	30.41	928	29.38	239	7.64	251	7.72	248	7.48	388	12.29	336	10.41	363	11.92	957	29.77	246	7.61	362.33	11.54	2.61705e-237	2.75299	up	2.41674e-10	0.80861	normal
c40462.graph_c0	1204	33.31	1291	31.82	1332	33.94	614	26.26	653	26.87	730	28.81	387	16.34	392	15.89	370	16.26	1275.67	33.02	665.67	27.31	383	16.16	4.21591e-140	1.73599	up	1.40823e-07	-0.542789	normal
c36800.graph_c1	22733	491.36	22048	474.86	21237	471.44	39017	850.24	40643	863.65	42461	857.2	13923	287.76	14062	291.77	13174	283.86	22006	479.22	40707	857.03	13719.7	287.8	0.0029389	-0.0900268	normal	5.81616e-113	-1.31553	down
c39108.graph_c0	55	2.77	46	2.21	41	1.99	186	8.92	144	6.86	199	8.91	124	5.55	121	5.4	115	5.16	47.33	2.32	176.33	8.23	120	5.37	2.05125e-07	-1.09015	down	0.094924	-0.300399	normal
c42023.graph_c0	15	0.79	31	1.63	45	2.42	46	2.42	41	2.12	49	2.4	7	0.35	8	0.4	9	0.47	30.33	1.61	45.33	2.31	8	0.41	0.550751	0.217326	normal	2.56858e-07	-2.14874	down
c39536.graph_c0	53	0.92	44	0.76	51	0.9	469	8.43	455	8.02	479	8.6	63	1	86	1.43	59	0.98	49.33	0.86	467.67	8.35	69.33	1.14	3.5695e-52	-2.43568	down	2.09548e-58	-2.49138	down
c28048.graph_c0	10	0.68	2	0.14	2	0.13	181	12.33	177	11.74	196	12.36	1	0.07	0	0	1	0.07	4.67	0.32	184.67	12.14	0.67	0.05	3.00812e-27	-4.35989	down	7.39505e-26	-6.66084	down
c38885.graph_c0	2875	60.16	2993	62.11	2694	58.34	1712	34.87	1705	33.94	1819	34.26	3959	77.14	4300	83.76	3582	72.24	2854	60.2	1745.33	34.36	3947	77.71	8.872e-226	1.50572	up	3.83291e-99	1.42464	up
c23519.graph_c0	4347	159.53	3994	146.56	3917	147.63	6328	233.86	6234	225	7269	249.36	1701	59.68	1678	59.26	2016	73.62	4086	151.24	6610.33	236.07	1798.33	64.19	0.0271409	0.104776	normal	8.2597e-59	-1.61127	down
c40820.graph_c0	501	8.21	523	8.15	488	7.91	417	6.77	437	7.2	445	6.5	380	5.66	388	5.88	322	5.04	504	8.09	433	6.82	363.33	5.53	1.33434e-31	1.01464	up	0.970045	-0.00474734	normal
c31876.graph_c0	31	1.76	30	0.92	33	1.33	12	0.85	4	0.33	13	0.71	7	0.24	5	0.49	2	0.07	31.33	1.34	9.67	0.63	4.67	0.27	1.10567e-08	2.41126	up	--	--	--
c32342.graph_c0	22	0.88	10	0.4	19	0.78	248	10.02	215	8.49	276	10.35	76	2.92	59	2.28	56	2.24	17	0.69	246.33	9.62	63.67	2.48	3.87742e-32	-3.0185	down	2.3092e-20	-1.68738	down
c35564.graph_c0	484	21.68	499	22.56	534	24.75	551	23.92	611	25.72	577	24.01	1208	49.95	1263	54.09	1012	43.51	505.67	23	579.67	24.55	1161	49.18	9.43812e-12	0.599359	normal	4.61266e-44	1.24619	up
c32917.graph_c0	35	0.98	37	1.04	34	1	60	1.68	43	1.21	54	1.43	264	7.2	284	7.77	230	6.53	35.33	1.01	52.33	1.44	259.33	7.17	0.453582	0.225888	normal	9.5866e-45	2.53579	up
c26973.graph_c0	6	0.61	7	0.71	9	0.93	136	13.71	155	15.39	150	14.13	16	1.54	16	1.56	23	2.32	7.33	0.75	147	14.41	18.33	1.81	2.55953e-22	-3.44019	down	1.25713e-23	-2.69745	down
c22964.graph_c0	8	0.24	17	0.51	17	0.52	139	4.2	125	3.66	155	4.31	37	1.05	32	0.92	31	0.92	14	0.42	139.67	4.06	33.33	0.96	8.82436e-17	-2.4762	down	1.42142e-14	-1.79101	down
c38167.graph_c0	1098	24.62	1183	26.21	1045	24.08	1393	32.15	1423	32.45	1378	29.2	2829	59.76	2986	63.18	2720	59.73	1108.67	24.97	1398	31.27	2845	60.89	2.96819e-13	0.460649	normal	1.69462e-66	1.27362	up
c33096.graph_c0	12	0.54	9	0.41	10	0.46	67	2.99	73	3.23	79	3.26	54	2.33	37	1.61	35	1.56	10.33	0.47	73	3.16	42	1.83	4.68275e-08	-1.97143	down	0.0447507	-0.539651	normal
c36945.graph_c0	1172	16.95	1242	17.61	1076	15.49	1519	21.98	1527	21.13	1530	20.49	641	8.58	700	9.4	468	6.82	1163.33	16.68	1525.33	21.2	603	8.27	3.63903e-11	0.40461	normal	2.05894e-28	-1.09435	down
c40645.graph_c2	8	0.77	2	0.19	10	0.99	28	2.7	47	4.46	39	3.51	14	1.29	20	1.87	11	1.06	6.67	0.65	38	3.56	15	1.41	0.000887931	-1.6298	down	0.00778333	-1.05451	down
c40344.graph_c0	209	9.77	181	8.42	215	10.25	585	27.39	640	29.2	626	27.15	222	9.85	219	9.86	218	10.17	201.67	9.48	617	27.91	219.67	9.96	4.59772e-14	-0.813825	normal	4.07602e-27	-1.234	down
c40597.graph_c1	2814	76.72	2786	73.85	2685	73.62	888	27.16	888	27.17	932	26.64	1123	30.87	1095	30.46	947	26.96	2761.67	74.73	902.67	26.99	1055	29.43	0	2.40924	up	8.1134e-09	0.472849	normal
c27459.graph_c0	11	0.6	8	0.44	17	0.95	253	13.86	250	13.38	267	13.57	76	3.95	100	5.24	92	5	12	0.66	256.67	13.6	89.33	4.73	2.4867e-37	-3.56527	down	3.63107e-14	-1.26114	down
c37077.graph_c0	13	0.36	17	0.47	8	0.27	100	2.81	89	2.5	107	2.89	48	1.3	77	2.06	44	1.22	12.67	0.37	98.67	2.73	56.33	1.53	7.83254e-11	-2.12108	down	0.0224351	-0.555824	normal
c38452.graph_c0	1688	37.33	1836	42.35	1661	38.59	2896	63.84	3054	65.86	3137	64.43	1014	21.43	1089	22.82	812	17.69	1728.33	39.42	3029	64.71	971.67	20.65	0.818247	-0.0124405	normal	8.69652e-70	-1.39237	down
c35845.graph_c0	1178	36.02	1130	34.33	1107	34.66	769	23.76	797	24.04	745	21.3	447	13.07	440	12.97	320	9.77	1138.33	35	770.33	23.03	402.33	11.94	3.35608e-90	1.35805	up	2.84468e-10	-0.692435	normal
c33481.graph_c0	27	1.41	35	1.84	24	1.28	90	4.7	92	5.03	140	6.84	62	3.23	52	2.6	55	2.87	28.67	1.51	107.33	5.52	56.33	2.9	6.19808e-05	-1.08675	down	0.00535945	-0.662708	normal
c23061.graph_c0	60	1.18	86	1.68	67	1.35	487	9.66	518	10.01	571	10.48	242	4.55	275	5.19	289	5.66	71	1.4	525.33	10.05	268.67	5.13	4.56751e-47	-2.08074	down	1.21098e-08	-0.707414	normal
c39626.graph_c0	8143	100.69	8277	101.72	7852	99.5	3120	35.33	3000	32.97	3335	34.44	1471	14.84	1463	14.94	1303	13.77	8090.67	100.64	3151.67	34.25	1412.33	14.52	0	2.15705	up	2.66829e-39	-0.906631	normal
c37060.graph_c0	810	26.79	756	25.03	795	26.65	501	18.14	631	21.71	589	19.41	787	25.91	838	28.35	746	28.03	787	26.16	573.67	19.75	790.33	27.43	1.47207e-51	1.25257	up	1.6659e-12	0.711761	normal
c31886.graph_c0	3	0.22	8	0.44	5	0.23	86	4.57	78	4.19	101	6.25	8	0.44	16	0.89	8	0.43	5.33	0.3	88.33	5	10.67	0.59	1.47497e-13	-3.13443	down	3.3918e-15	-2.71628	down
c32051.graph_c0	34	1.8	52	3.12	49	2.59	91	4.72	86	4.39	82	4.06	666	33.41	673	33.93	637	33.85	45	2.5	86.33	4.39	658.67	33.73	0.585845	-0.14291	normal	7.29179e-124	3.16826	up
c31704.graph_c0	32	1.05	27	0.88	27	0.94	144	4.87	142	4.68	131	4.05	80	2.5	100	3.14	80	2.61	28.67	0.96	139	4.53	86.67	2.75	1.28667e-09	-1.46655	down	0.0281776	-0.430274	normal
c34433.graph_c1	63	2.52	73	2.87	61	2.52	246	9.6	262	9.85	302	10.89	110	4.04	108	4.1	83	3.18	65.67	2.64	270	10.11	100.33	3.77	1.9125e-13	-1.23419	down	1.57701e-13	-1.17178	down
c34630.graph_c0	2272	72.85	2381	77.04	2230	74.41	1968	69.45	1938	66.19	1966	63.56	907	29.62	766	25.04	841	29.01	2294.33	74.77	1957.33	66.4	838	27.89	5.88946e-98	1.02497	up	1.62479e-26	-0.968859	normal
c23723.graph_c0	6	0.91	4	0.61	1	0.15	42	6.31	37	5.51	42	5.93	1	0.14	2	0.29	0	0	3.67	0.56	40.33	5.92	1	0.14	3.0687e-06	-2.5101	down	1.2337e-10	-4.33388	down
c37797.graph_c0	232	8.9	227	8.58	231	9.18	618	23.84	579	21.83	619	22.18	1203	44.13	1106	40.84	1250	47.83	230	8.89	605.33	22.62	1186.33	44.27	4.11518e-09	-0.598067	normal	2.18242e-33	1.22394	up
c41004.graph_c0	11280	193.18	10725	183.29	10582	186.23	14700	254.56	15267	257.19	16036	256.66	46433	761.13	43148	710.3	49875	852.12	10862.3	187.57	15334.3	256.14	46485.3	774.52	5.87708e-20	0.300079	normal	1.21915e-103	1.85603	up
c29627.graph_c0	24	3.77	18	2.86	23	3.66	0	0	3	0.46	2	0.29	496	73.91	458	69.66	465	73	21.67	3.43	1.67	0.25	473	72.19	6.93738e-10	4.06698	up	1.86407e-54	7.72847	up
c38689.graph_c1	7	0.41	11	0.76	11	0.62	6	0.35	18	0.96	13	0.68	40	2.68	44	2.51	42	2.19	9.67	0.6	12.33	0.66	42	2.46	--	--	--	6.14929e-07	1.94568	up
c33379.graph_c0	460	21.03	452	19.38	479	21.51	284	13.99	244	12.02	294	13.47	145	6.87	150	6.82	142	7.02	463.67	20.64	274	13.16	145.67	6.9	2.18348e-53	1.55403	up	9.76298e-06	-0.655965	normal
c40652.graph_c0	1406	18.82	1625	22.65	1359	17.93	1071	11.65	1039	12.03	1184	11.37	501	5.98	587	6.5	370	4.16	1463.33	19.8	1098	11.68	486	5.55	2.37172e-77	1.21069	up	2.2556e-17	-0.929925	normal
c41018.graph_c1	209	17.87	210	18.01	184	16.05	220	18.82	254	21.32	205	16.32	374	30.46	394	32.47	451	38.49	201	17.31	226.33	18.82	406.33	33.81	6.36545e-06	0.620749	normal	4.28535e-14	1.09493	up
c31108.graph_c0	15	1.06	11	0.62	14	0.81	29	1.65	27	1.5	24	1.27	150	8.3	159	8.97	130	7.83	13.33	0.83	26.67	1.47	146.33	8.37	0.660594	-0.198282	normal	1.30698e-29	2.66523	up
c41864.graph_c0	8	0.46	7	0.4	6	0.35	190	10.89	168	9.43	219	11.67	3	0.16	3	0.16	9	0.51	7	0.4	192.33	10.66	5	0.28	1.00931e-28	-3.88421	down	6.15055e-36	-4.80818	down
c37088.graph_c0	2	0.11	2	0.11	1	0.06	27	1.45	19	1.11	25	1.27	9	0.51	8	0.46	1	0.06	1.67	0.09	23.67	1.28	6	0.34	0.00011551	-2.70977	down	0.00278189	-1.61947	down
c35642.graph_c0	68	3.61	73	3.88	92	5	9	0.48	9	0.47	5	0.26	77	3.88	59	3	80	4.22	77.67	4.16	7.67	0.4	72	3.7	2.42178e-28	4.02802	up	2.24567e-18	3.35361	up
c32549.graph_c0	28	1.02	34	1.23	33	1.23	206	7.53	190	6.77	201	6.85	58	2.01	72	2.51	51	1.84	31.67	1.16	199	7.05	60.33	2.12	1.86847e-17	-1.83878	down	1.0728e-14	-1.46219	down
c40092.graph_c1	50802	346.71	50960	338.74	48057	339.17	6634	46.01	6532	44.97	7159	45	22864	153.83	22661	148.94	23919	161.46	49939.7	341.54	6775	45.33	23148	154.74	0	3.67867	up	3.52417e-159	2.02673	up
c37750.graph_c0	19635	1072.37	19733	1076.41	19348	1080.29	6830	375.46	7062	378.9	7295	371.56	6208	325.39	6130	323.17	5754	314.42	19572	1076.36	7062.33	375.31	6030.67	320.99	0	2.26748	up	0.726934	0.0238128	normal
c23766.graph_c0	7	0.36	6	0.31	2	0.11	43	2.25	45	2.3	54	2.62	0	0	3	0.15	2	0.1	5	0.26	47.33	2.39	1.67	0.08	1.32142e-06	-2.33306	down	1.01147e-11	-4.08128	down
c38709.graph_c0	222	5.04	272	6.51	252	5.68	129	3.12	106	2.67	142	3.3	123	3.08	146	4.08	110	2.85	248.67	5.74	125.67	3.03	126.33	3.34	2.09491e-35	1.77621	up	0.181053	0.254675	normal
c30653.graph_c0	476	36.8	449	37.16	421	33.7	301	22.19	344	26.76	413	31.65	97	6.49	89	8.02	93	6.55	448.67	35.89	352.67	26.87	93	7.02	3.40912e-29	1.14514	up	1.11547e-25	-1.65656	down
c34607.graph_c0	15	0.84	26	1.06	18	0.84	73	3.35	105	4.18	91	3.9	61	2.59	79	3.47	70	2.85	19.67	0.91	89.67	3.81	70	2.97	7.29557e-06	-1.36762	down	0.679358	-0.102991	normal
c34584.graph_c1	220	37.33	312	53.6	222	38.14	92	15.39	75	12.47	82	12.91	59	9.49	65	10.69	46	7.97	251.33	43.02	83	13.59	56.67	9.38	9.97496e-47	2.38023	up	0.221061	-0.302156	normal
c33050.graph_c0	39	6.21	39	6.28	51	8.22	8	1.26	7	1.09	5	0.74	4	0.6	6	0.92	3	0.48	43	6.9	6.67	1.03	4.33	0.67	1.1522e-15	3.36424	up	--	--	--
c30776.graph_c0	0	0	0	0	0	0	31	2.57	41	3.33	20	1.54	0	0	0	0	1	0.08	0	0	30.67	2.48	0.33	0.03	3.76309e-07	-5.02574	down	6.6709e-09	-4.61854	down
c30193.graph_c0	3	0.08	1	0.03	3	0.08	43	1.13	64	1.65	63	1.54	25	0.63	21	0.53	25	0.65	2.33	0.06	56.67	1.44	23.67	0.6	6.69685e-10	-3.53724	down	0.00235678	-0.977944	normal
c22816.graph_c0	69	2.2	55	1.75	70	2.29	569	18.26	591	18.51	582	17.32	232	7.07	188	5.76	228	7.25	64.67	2.08	580.67	18.03	216	6.69	1.12963e-60	-2.36025	down	1.48858e-20	-1.1678	down
c37063.graph_c0	46	1.63	48	1.72	29	1.06	866	29.6	843	28.2	875	27.71	69	2.43	86	2.83	44	1.62	41	1.47	861.33	28.5	66.33	2.29	4.34343e-116	-3.58002	down	3.16731e-122	-3.43625	down
c37520.graph_c1	106	9.53	80	7.39	83	7.79	46	4.1	39	3.47	58	4.89	221	18.64	206	17.65	234	20.52	89.67	8.24	47.67	4.15	220.33	18.94	1.58199e-13	1.69444	up	2.95466e-35	2.44341	up
c30651.graph_c0	1581	53.68	1478	49.87	1533	52.97	99	3.34	100	3.3	92	2.9	37	1.28	28	0.91	37	1.29	1530.67	52.17	97	3.18	34	1.16	0	4.76755	up	1.38334e-06	-1.23946	down
c38483.graph_c0	31	1.23	42	1.38	38	1.36	222	7.67	276	9.44	282	8.82	162	5.88	176	5.57	143	4.8	37	1.32	260	8.64	160.33	5.42	2.24116e-23	-1.99833	down	0.00311371	-0.444695	normal
c33439.graph_c0	913	45.93	884	44.45	902	46.05	597	31.31	594	29.6	590	28.2	772	37.32	793	39.14	794	40.12	899.67	45.48	593.67	29.7	786.33	38.86	1.14848e-83	1.39504	up	1.75394e-11	0.656909	normal
c26822.graph_c0	38	1.48	55	2.16	39	1.56	338	13.25	325	12.43	323	11.7	57	2.12	66	2.44	49	1.94	44	1.73	328.67	12.46	57.33	2.17	7.87256e-31	-2.09286	down	1.09867e-39	-2.25592	down
c28346.graph_c0	14	0.5	13	0.46	12	0.44	7	0.25	3	0.11	11	0.37	22	0.75	19	0.65	40	1.42	13	0.47	7	0.24	27	0.94	--	--	--	4.53759e-05	2.08021	up
c22952.graph_c0	160	12.29	169	13.45	216	18.01	39	3.21	53	4.3	56	4.42	45	3.63	51	4.09	49	4.14	181.67	14.58	49.33	3.98	48.33	3.95	1.51838e-42	2.66244	up	0.44836	0.222064	normal
c33985.graph_c0	72	7.16	60	6.16	65	6.52	118	11.72	116	11.54	101	9.52	205	19.8	193	18.5	183	18.54	65.67	6.61	111.67	10.93	193.67	18.95	0.90221	0.0283328	normal	4.26e-10	1.03581	up
c24185.graph_c1	2	0.09	2	0.13	7	0.37	51	2.33	71	2.91	72	3.2	0	0	0	0	1	0.06	3.67	0.2	64.67	2.81	0.33	0.02	2.44674e-10	-3.16808	down	3.57863e-14	-5.60938	down
c38404.graph_c0	587	31.21	623	32.73	588	31.65	514	27.58	522	27.85	504	24.77	852	42.61	936	46.46	819	42.94	599.33	31.86	513.33	26.73	869	44	3.37613e-35	1.01826	up	9.8375e-27	1.00672	up
c40656.graph_c0	411	11.47	458	12.33	464	12.76	680	17.95	694	17.75	732	18.33	1517	37.86	1519	38.49	1178	30.31	444.33	12.19	702	18.01	1404.67	35.55	0.118274	0.137821	normal	4.68444e-47	1.24417	up
c36737.graph_c2	13	0.8	13	0.8	7	0.44	27	1.67	17	1.03	15	0.86	49	2.88	43	2.55	40	2.46	11	0.68	19.67	1.19	44	2.63	--	--	--	9.20416e-05	1.36391	up
c40801.graph_c0	2030	47.86	2183	50.82	2033	48.66	1289	29.58	1425	31.74	1407	29.16	694	14.81	693	14.53	611	13.42	2082	49.11	1373.67	30.16	666	14.25	1.33132e-150	1.39625	up	2.91411e-21	-0.793438	normal
c40756.graph_c4	186	2.52	203	2.71	155	2.17	904	12.84	913	12.78	930	12.58	923	12.72	838	11.26	716	9.81	181.33	2.47	915.67	12.73	825.67	11.26	1.00728e-52	-1.53738	down	0.306247	0.0974706	normal
c35649.graph_c0	23	0.58	40	1.01	27	0.71	56	1.42	65	1.6	69	1.59	363	8.48	405	9.56	352	8.61	30	0.77	63.33	1.54	373.33	8.88	0.367176	-0.275921	normal	3.20081e-69	2.79322	up
c39065.graph_c0	7749	303.86	8277	317.12	8070	317.27	2743	138.76	2841	142.48	3003	140.63	3570	174.04	3681	186.3	3613	192.51	8032	312.75	2862.33	140.62	3621.33	184.28	0	2.28571	up	2.39825e-16	0.593028	normal
c38273.graph_c1	201	10.48	234	11.16	182	8.54	27	2.13	26	1.78	26	1.58	86	2.87	119	4.03	78	3.52	205.67	10.06	26.33	1.83	94.33	3.47	4.36143e-69	3.7282	up	2.79977e-14	2.0478	up
c34640.graph_c0	2132	103.53	2126	101.9	2048	100.76	2748	137.82	2721	130.31	3101	143.13	186	8.25	179	8.33	161	7.79	2102	102.06	2856.67	137.09	175.33	8.12	3.26657e-14	0.355633	normal	0	-3.76632	down
c37988.graph_c0	181	6.82	145	5.5	161	6.36	145	4.94	119	4.06	151	4.78	59	2.02	43	1.39	48	1.67	162.33	6.23	138.33	4.59	50	1.69	8.73963e-11	1.0243	up	4.43212e-08	-1.20179	down
c33869.graph_c1	118	8.36	86	6.1	71	5.14	213	15.1	233	16.21	218	14.39	88	5.94	93	6.34	62	4.38	91.67	6.53	221.33	15.23	81	5.55	0.00773125	-0.474107	normal	1.00268e-11	-1.19713	down
c39774.graph_c0	2540	27.73	2824	30.21	2636	29.31	618	6.88	588	6.72	638	6.71	263	3.02	280	3.14	219	2.55	2666.67	29.08	614.67	6.77	254	2.9	0	2.91235	up	2.4145e-20	-1.02439	down
c22873.graph_c0	46	3.6	24	1.89	31	2.48	27	2.12	34	2.62	41	2.99	8	0.6	4	0.3	10	0.78	33.67	2.66	34	2.58	7.33	0.56	0.0221383	0.771172	normal	7.57062e-05	-1.84094	down
c41501.graph_c1	37	4.08	41	4.92	65	7.58	32	4	43	4.65	35	4.2	103	11.2	134	14.76	91	10.59	47.67	5.53	36.67	4.28	109.33	12.18	0.000128556	1.15837	up	1.65724e-13	1.79444	up
c26903.graph_c0	22	0.53	10	0.31	18	0.46	129	2.89	128	2.76	139	2.88	68	1.41	77	1.61	72	1.56	16.67	0.43	132	2.84	72.33	1.53	5.16303e-14	-2.15279	down	0.00225898	-0.609633	normal
c40698.graph_c0	7073	81.86	7440	85.51	6935	80.69	2730	33.12	2910	34.61	2757	30.94	661	7.6	721	9.16	447	5.25	7149.33	82.69	2799	32.89	609.67	7.34	0	2.14801	up	2.52993e-78	-1.95434	down
c38962.graph_c1	27	1.3	21	0.8	31	1.23	190	7.36	236	8.47	247	8.33	115	4.37	133	4.45	104	3.74	26.33	1.11	224.33	8.05	117.33	4.19	2.17496e-23	-2.26742	down	3.62225e-05	-0.68004	normal
c36483.graph_c0	348	26.21	345	26.11	336	26.28	317	24.22	353	26.86	385	27.24	597	43.87	596	43.92	667	51.68	343	26.2	351.67	26.11	620	46.49	9.22639e-14	0.761208	normal	1.06546e-19	1.07351	up
c30691.graph_c1	4	0.29	15	1.09	9	0.55	81	5.74	70	4.85	68	4.57	56	3.38	62	4.08	42	2.65	9.33	0.64	73	5.05	53.33	3.37	4.41296e-08	-2.11201	down	0.431286	-0.207389	normal
c36065.graph_c0	168	8.23	137	6.54	150	7.36	270	13.05	282	13.53	306	13.93	115	5.59	115	5.47	123	5.88	151.67	7.38	286	13.5	117.67	5.65	0.413077	-0.116319	normal	1.56449e-11	-1.02086	down
c33459.graph_c1	5	0.35	1	0.05	4	0.38	28	1.55	18	1.09	22	1.84	18	1.12	23	2.09	16	0.78	3.33	0.26	22.67	1.49	19	1.33	0.00344911	-1.81795	down	0.983485	-0.00987438	normal
c37212.graph_c0	1310	92.42	1229	86.79	1375	98.9	1118	80.53	1113	76.96	1144	76.48	1025	70.96	859	59.7	919	66.18	1304.67	92.7	1125	77.99	934.33	65.61	3.35796e-56	1.01059	up	0.88628	-0.0152524	normal
c26930.graph_c0	2932	75.88	2933	75.67	2656	70.57	10448	272.62	10660	271.34	10979	265.44	30311	750.17	28973	720.28	30807	795.22	2840.33	74.04	10695.7	269.8	30030.3	755.22	1.20673e-181	-1.11613	down	1.24288e-122	1.74286	up
c23857.graph_c0	160	7.15	140	6.25	145	6.64	2244	100.83	2383	104.74	2348	97.96	50	2.13	47	2.02	44	1.96	148.33	6.68	2325	101.18	47	2.04	2.44128e-275	-3.16873	down	0	-5.3512	down
c40990.graph_c0	17723	289.24	17641	286.58	18503	310.38	2044	34.09	2164	35.17	2247	34.69	8876	140.35	8315	131.91	8775	144.6	17955.7	295.4	2151.67	34.65	8655.33	138.95	0	3.85797	up	9.8501e-195	2.26062	up
c41838.graph_c0	9	0.83	12	1.12	9	0.85	38	3.52	47	4.28	55	4.75	41	3.62	30	2.68	55	5.09	10	0.93	46.67	4.18	42	3.8	0.000690774	-1.37762	down	0.736267	0.114321	normal
c39248.graph_c0	87	2.58	80	2.18	83	2.53	631	18.79	628	18.23	611	16.25	318	10	272	9.01	270	8.2	83.33	2.43	623.33	17.76	286.67	9.07	2.54284e-57	-2.1002	down	1.22532e-14	-0.868601	normal
c32110.graph_c0	5547	210.29	5505	208.31	5182	201.46	4706	179.5	4853	180.86	4981	176.28	1506	54.55	1496	54.52	1233	46.66	5411.33	206.69	4846.67	178.88	1411.67	51.91	2.50145e-149	0.955539	normal	9.21226e-112	-1.53049	down
c38630.graph_c0	69	2.12	74	2.27	76	2.4	783	24.27	833	25.2	932	26.78	359	10.56	314	9.28	305	9.36	73	2.26	849.33	25.42	326	9.73	1.68897e-99	-2.7324	down	9.18602e-28	-1.12615	down
c23919.graph_c0	16	1.24	33	2.56	24	1.9	85	6.58	95	7.22	94	6.78	91	6.71	89	6.63	98	7.57	24.33	1.9	91.33	6.86	92.67	6.97	0.000134869	-1.09448	down	0.201506	0.273211	normal
c19919.graph_c0	34	2.93	34	2.94	47	4.13	55	4.73	35	2.96	44	3.53	145	11.91	115	9.56	122	10.5	38.33	3.33	44.67	3.74	127.33	10.66	0.0650921	0.566812	normal	2.86659e-14	1.73873	up
c38700.graph_c0	644	15.86	709	17.67	681	17.24	509	12.79	509	12.2	523	11.94	528	12.15	586	13.49	439	10.55	678	16.92	513.67	12.31	517.67	12.06	2.81546e-51	1.19601	up	0.016514	0.256449	normal
c35688.graph_c1	468	25.26	505	27.07	419	22.84	1308	69.86	1172	62.03	1244	64.17	108	5.38	80	4.19	74	3.96	464	25.06	1241.33	65.35	87.33	4.51	2.14154e-14	-0.623794	normal	6.67881e-163	-3.56663	down
c39979.graph_c0	1881	94.51	1884	94.06	1763	90.79	1153	58.13	1142	56.03	1223	56.89	1011	46.74	993	46.37	868	42.26	1842.67	93.12	1172.67	57.02	957.33	45.12	1.21897e-165	1.44834	up	0.617041	-0.0433359	normal
c39081.graph_c2	3914	71.55	4070	73.99	3854	71.9	1912	37.01	1783	33.46	1843	32.79	5451	98.27	5437	98.62	5352	100.79	3946	72.48	1846	34.42	5413.33	99.23	0	1.89121	up	2.47145e-128	1.80191	up
c35243.graph_c0	646	23.55	566	20.59	479	17.91	343	12.59	304	10.9	360	12.25	187	6.52	191	6.69	182	6.62	563.67	20.68	335.67	11.91	186.67	6.61	8.04013e-50	1.54112	up	1.12746e-05	-0.591757	normal
c35538.graph_c0	19	0.72	10	0.57	20	0.74	53	2.92	55	1.78	66	2.53	19	0.55	16	0.36	7	0.16	16.33	0.68	58	2.41	14	0.36	0.00412586	-1.00318	down	1.00702e-06	-1.75069	down
c39339.graph_c0	1570	39.61	1611	40.55	1450	37.38	1132	30.01	1154	30.3	1252	30.31	735	16.15	759	15.83	709	15.69	1543.67	39.18	1179.33	30.21	734.33	15.89	2.22445e-99	1.18504	up	3.52816e-07	-0.430316	normal
c32263.graph_c1	2606	101.03	2470	95.88	2673	106.78	2431	94.98	2606	99.32	2832	103.42	5286	196.43	4895	183.15	5406	209.53	2583	101.23	2623	99.24	5195.67	196.37	1.12068e-52	0.776708	normal	2.51456e-49	1.24228	up
c30810.graph_c0	334	5.39	345	5.44	281	4.54	1258	19.6	1262	19.54	1273	19.29	1170	17.38	1174	18.32	977	15.67	320	5.12	1264.33	19.48	1107	17.12	1.85268e-46	-1.18503	down	0.520793	0.0553504	normal
c27671.graph_c0	27	0.81	44	1.29	34	1.08	81	2.69	71	2.3	69	2.78	1	0.03	4	0.13	5	0.16	35	1.06	73.67	2.59	3.33	0.11	0.331531	-0.275899	normal	2.23911e-16	-3.94587	down
c35365.graph_c0	11	0.75	11	0.53	11	1	40	2.26	36	1.85	30	1.63	11	0.61	8	0.48	22	1.21	11	0.76	35.33	1.91	13.67	0.77	0.0428805	-0.861429	normal	0.0139793	-1.05435	down
c33044.graph_c0	78	5.94	83	6.5	56	4.48	44	4.18	39	3.46	43	3.94	58	4.39	58	4.72	59	4.99	72.33	5.64	42	3.86	58.33	4.7	3.00564e-10	1.56077	up	0.00845795	0.714113	normal
c41100.graph_c0	16	1.33	17	0.82	16	1.12	70	4.82	68	4.84	77	4.93	150	8.41	119	6.76	108	5.74	16.33	1.09	71.67	4.86	125.67	6.97	4.48563e-05	-1.30971	down	2.2235e-07	1.04807	up
c34348.graph_c0	696	73.36	722	77.1	768	82.33	384	38.05	390	38.44	478	44.3	523	46.62	495	44.39	564	52.9	728.67	77.6	417.33	40.26	527.33	47.97	5.37341e-77	1.60193	up	8.46477e-07	0.595245	normal
c26733.graph_c0	479	23.38	406	19.8	482	24.1	857	42.05	882	42.32	864	39.36	75	3.5	67	3.15	48	2.34	455.67	22.43	867.67	41.24	63.33	3	0.146004	-0.131805	normal	4.51774e-132	-3.51172	down
c38028.graph_c1	17	0.74	29	1.26	34	1.51	2	0.09	6	0.26	11	0.45	12	0.5	16	0.67	4	0.17	26.67	1.17	6.33	0.27	10.67	0.45	3.65602e-08	2.74246	up	--	--	--
c19826.graph_c0	90	4.59	82	4.18	90	4.71	488	25.02	524	26.29	574	27.34	238	11.6	195	9.58	212	10.8	87.33	4.49	528.67	26.22	215	10.66	3.53332e-41	-1.79266	down	2.48359e-17	-1.04024	down
c33989.graph_c0	697	10.93	647	10.1	681	10.98	2944	46.62	3102	47.86	3179	46.6	1121	16.82	1341	20.19	1072	16.77	675	10.67	3075	47.03	1178	17.93	2.19673e-129	-1.3892	down	6.67235e-47	-1.13351	down
c19388.graph_c0	44	4.16	31	2.95	39	3.76	102	9.63	83	7.71	92	8.1	18	1.62	10	0.91	10	0.94	38	3.62	92.33	8.48	12.67	1.16	0.0623369	-0.478811	normal	7.41379e-15	-2.54848	down
c40026.graph_c0	254	6.8	274	6.66	268	6.56	157	4.55	166	4.62	173	4.77	134	3.53	161	4.5	97	2.57	265.33	6.67	165.33	4.65	130.67	3.53	5.06059e-32	1.47575	up	0.613343	-0.0958244	normal
c27521.graph_c0	18	1.13	22	1.37	16	1.04	78	2.62	75	3.29	89	3.01	40	2.03	56	2.81	75	4.61	18.67	1.18	80.67	2.97	57	3.15	2.17644e-05	-1.29091	down	0.406448	-0.230883	normal
c40777.graph_c0	327	10.41	302	7.57	280	7.98	129	4.07	119	2.98	111	3.66	229	6.2	203	6.19	184	5.03	303	8.65	119.67	3.57	205.33	5.81	4.2941e-57	2.12804	up	3.61173e-10	1.01906	up
c27348.graph_c0	73	3.8	54	2.83	61	3.26	461	24.08	518	26.59	440	21.24	90	4.46	89	4.45	111	5.75	62.67	3.3	473	23.97	96.67	4.89	9.38297e-41	-2.11102	down	7.86905e-39	-2.02429	down
c39680.graph_c0	1074	37.76	1012	35.47	1009	36.04	1125	38.74	1086	36.07	1205	38.48	170	5.36	175	5.79	161	5.21	1031.67	36.42	1138.67	37.76	168.67	5.45	6.1542e-26	0.654832	normal	6.63833e-122	-2.49693	down
c40353.graph_c0	194176	4021.87	200258	4123.1	190112	4028.26	25795	517.3	27209	530.61	27143	504.15	7809	152.32	7637	150.61	6390	131.23	194849	4057.74	26715.7	517.35	7278.67	144.72	0	3.66252	up	1.29354e-152	-1.6275	down
c33502.graph_c0	104	4.19	96	3.3	104	3.93	376	13.79	335	11.81	364	13.02	174	6.05	160	5.3	132	4.79	101.33	3.81	358.33	12.87	155.33	5.38	5.42856e-13	-1.02162	down	5.07273e-12	-0.954858	normal
c36992.graph_c0	19	0.72	7	0.23	22	1.35	79	3.15	82	2.82	102	3.96	24	1.17	34	1.48	40	1.58	16	0.77	87.67	3.31	32.67	1.41	9.40867e-07	-1.61645	down	3.10283e-05	-1.14126	down
c40662.graph_c0	73	9.16	74	8.89	78	9.66	1901	154.43	1923	153.85	2083	158.01	116	9.15	116	9.49	125	10.56	75	9.24	1969	155.43	119	9.73	3.09893e-263	-3.90688	down	5.6413e-263	-3.7841	down
c32780.graph_c0	796	23.19	744	21.5	793	23.65	1102	31.58	1090	30.37	1195	31.65	104	2.85	142	3.94	144	4.15	777.67	22.78	1129	31.2	130	3.65	0.000135787	0.260098	normal	2.40617e-117	-2.85226	down
c35922.graph_c0	551	11.4	637	13.11	510	10.83	1894	39.48	1959	39.81	2028	39.15	4134	81.7	4131	81.95	3121	64.3	566	11.78	1960.33	39.48	3795.33	75.98	3.10183e-47	-0.994927	normal	3.91317e-53	1.19558	up
c34702.graph_c0	81	1.86	80	1.88	62	1.6	274	6.94	249	6.34	297	7.16	298	7.45	301	7.55	256	6.58	74.33	1.78	273.33	6.81	285	7.19	5.55498e-11	-1.07589	down	0.01698	0.308837	normal
c31293.graph_c0	31	2.98	34	3.29	26	2.55	83	7.97	75	7.09	109	9.77	30	2.75	27	2.51	18	1.73	30.33	2.94	89	8.28	25	2.33	0.00623078	-0.742284	normal	4.93752e-08	-1.55148	down
c35416.graph_c0	225	5.36	236	5.87	194	4.73	769	18.92	818	20.62	836	19.57	367	8.62	366	8.39	306	7.41	218.33	5.32	807.67	19.7	346.33	8.14	3.831e-29	-1.08858	down	7.54081e-23	-0.970711	normal
c34126.graph_c0	162	5.43	133	4.53	161	5.69	148	5.19	161	5.52	175	5.94	1	0.04	0	0	2	0.07	152	5.22	161.33	5.55	1	0.04	3.77576e-06	0.710296	normal	2.20987e-25	-6.21155	down
c35479.graph_c0	1053	41.42	979	38.29	973	39.37	970	33.32	990	34.61	923	29.63	197	5.62	162	5.13	175	5.72	1001.67	39.69	961	32.52	178	5.49	1.17256e-34	0.854528	normal	8.78108e-78	-2.17536	down
c36490.graph_c3	3863	93.97	3805	93.41	3736	96.69	1370	33.06	1376	30.68	1299	27.86	123	2.62	154	3.3	124	2.51	3801.33	94.69	1348.33	30.53	133.67	2.81	0	2.28997	up	1.85327e-154	-3.07639	down
c27143.graph_c0	0	0	0	0	0	0	583	40.46	651	44.4	548	35.46	0	0	0	0	0	0	0	0	594	40.11	0	0	3.22745e-27	-8.6984	down	2.87667e-36	-8.82867	down
c35056.graph_c0	25	1.58	21	1.36	18	1.17	2	0.13	2	0.13	8	0.46	13	0.79	15	0.87	10	0.63	21.33	1.37	4	0.24	12.67	0.76	5.94981e-08	3.01896	up	--	--	--
c40889.graph_c1	1128	19.65	1311	23.66	1222	22.97	677	9.63	617	8.12	652	8.71	916	11.85	939	11.73	798	10.16	1220.33	22.09	648.67	8.82	884.33	11.25	5.81982e-122	1.70633	up	2.19632e-14	0.693549	normal
c35724.graph_c0	1186	17.99	1114	16.62	1086	17.35	1482	23.34	1482	22.61	1560	22.64	2768	41.54	2883	43.49	2571	40.63	1128.67	17.32	1508	22.86	2740.67	41.89	8.46724e-11	0.378823	normal	3.34089e-59	1.11116	up
c27468.graph_c0	0	0	0	0	0	0	31	2.96	32	2.99	20	2.01	3	0.19	0	0	0	0	0	0	27.67	2.65	1	0.06	8.39648e-07	-4.90788	down	9.61694e-08	-3.8036	down
c37986.graph_c0	1696	22.01	1722	22.31	1558	20.74	1690	20.85	1778	21.01	1874	21.67	6598	99.53	6384	97.31	6130	97.12	1658.67	21.69	1780.67	21.18	6370.67	97.99	1.24091e-40	0.694544	normal	1.24331e-216	2.08952	up
c42128.graph_c0	5	0.2	3	0.12	3	0.12	46	1.86	50	1.97	55	2.06	0	0	0	0	0	0	3.67	0.15	50.33	1.96	0	0	3.51152e-08	-2.8229	down	3.36721e-12	-5.75697	down
c31350.graph_c0	5	0.48	8	0.77	10	0.98	7	0.67	5	0.47	5	0.45	75	6.86	77	7.14	56	5.37	7.67	0.74	5.67	0.53	69.33	6.46	--	--	--	2.36885e-19	3.68542	up
c22665.graph_c0	17	1.7	24	2.42	23	2.35	16	1.6	16	1.57	19	1.77	12	1.14	17	1.64	15	1.5	21.33	2.16	17	1.65	14.67	1.43	0.00802385	1.09134	up	--	--	--
c39401.graph_c0	2602	86.19	2794	91.19	2579	86.61	693	20.45	667	18.99	798	22.07	6	0.18	3	0.05	10	0.16	2658.33	88	719.33	20.5	6.33	0.13	0	2.68234	up	5.4601e-87	-6.38793	down
c37259.graph_c1	76	1.58	79	1.65	80	1.73	312	6.53	305	6.25	333	6.46	233	4.63	213	4.24	169	3.49	78.33	1.65	316.67	6.41	205	4.12	1.49933e-15	-1.21226	down	0.00541935	-0.379087	normal
c40295.graph_c0	662	11.32	709	12.08	677	11.88	317	5.48	317	5.34	364	5.83	194	3.18	204	3.35	184	3.14	682.67	11.76	332.67	5.55	194	3.22	1.7451e-102	1.83281	up	6.90494e-05	-0.523785	normal
c36063.graph_c0	100	2.43	127	3.08	96	2.4	470	11.45	395	9.39	463	10.47	571	13.3	581	13.59	430	10.4	107.67	2.64	442.67	10.44	527.33	12.43	6.22996e-19	-1.23905	down	1.71357e-05	0.495418	normal
c38572.graph_c1	28	1.18	27	1.37	21	0.84	19	1.43	22	0.79	28	0.9	57	2.51	86	3.49	84	3.51	25.33	1.13	23	1.04	75.67	3.17	0.0140387	0.915234	normal	1.27591e-10	1.93412	up
[truncated: 6,389 more rows]
